# Supplementary material for: Tetra­kis(μ-3-aza­niumylbenzoato)-κ3 O:O,O′;κ3 O,O′:O;κ4 O:O′-bis­[tetra­aqua­neodymium(III)] hexa­chloride tetra­hydrate
Source: Acta Crystallogr Sect E Struct Rep Online. 2011 Apr 13;67(Pt 5):m584–5. doi: 10.1107/S1600536811012700 (PMC3089227; doi:10.1107/S1600536811012700)
Supplement: Supplementary file 1 [file e-67-0m584-sup1.cif]

##############################################################################
#                                                                            #
# This CIF contains the data in a paper accepted for publication in          #
# Acta Crystallographica Section E. It conforms to the requirements of       #
# Notes for Authors for Acta Crystallographica Section E, and has been       #
# peer reviewed under the auspices of the IUCr Commission on Journals.       #
#                                                                            #
# Full details of the Crystallographic Information File format               #
# are given in the paper "The Crystallographic Information File (CIF):       #
# a New Standard Archive File for Crystallography" by S. R. Hall, F. H.      #
# Allen and I. D. Brown [Acta Cryst. (1991), A47, 655-685].                  #
#                                                                            #
# The current version of the core CIF dictionary is obtainable from          #
# ftp://ftp.iucr.org/pub/cif_core.dic.                                       #
#                                                                            #
# Software is freely available for graphical display of the structure(s)     #
# in this CIF. For information consult the CIF software page                 #
# http://www.iucr.org/resources/cif/software.                                #
#                                                                            #
# This file may be used for bona fide research purposes within the           #
# scientific community so long as proper attribution is given to the journal # 
# article from which it was obtained.                                        #
#                                                                            #
##############################################################################
data_I
_audit_creation_method     SHELXL97
_chemical_name_systematic
;
Tetrakis(\m-3-azaniumylbenzoato)-\k^3^<i>O</i>:<i>O</i>,<i>O</i>';
\k^3^<i>O</i>,<i>O</i>':<i>O</i>;\k^4^<i>O</i>:<i>O</i>'-
bis[tetraaquaneodymium(III)] hexachloride tetrahydrate
;
_chemical_name_common     ?
_chemical_formula_moiety     'C28 H44 N4 Nd2 O16 6+, 6(Cl -), 4(H2 O)'
_chemical_formula_sum     'C28 H52 Cl6 N4 Nd2 O20'
_chemical_formula_iupac     '[Nd2 (C7 H7 N O2)4 (H2 O)8] Cl6, 4H2 O'
_chemical_formula_weight     1265.92
_chemical_melting_point     ?
_symmetry_cell_setting     monoclinic
_symmetry_space_group_name_H-M     'P 21/c'
_symmetry_space_group_name_Hall     '-P 2ybc'
loop_
    _symmetry_equiv_pos_site_id
    _symmetry_equiv_pos_as_xyz
    1 x,y,z
    2 -x,1/2+y,1/2-z
    3 -x,-y,-z
    4 x,1/2-y,1/2+z
_cell_length_a     12.17170(10)
_cell_length_b     19.85440(10)
_cell_length_c     10.51700(10)
_cell_angle_alpha     90.00
_cell_angle_beta     112.0180(10)
_cell_angle_gamma     90.00
_cell_volume     2356.19(4)
_cell_formula_units_Z     2
_cell_measurement_reflns_used     7192
_cell_measurement_theta_min     0.998
_cell_measurement_theta_max     30.034
_cell_measurement_temperature     293(2)
_exptl_crystal_description     Prism
_exptl_crystal_colour     violet
_exptl_crystal_size_max     0.30
_exptl_crystal_size_mid     0.24
_exptl_crystal_size_min     0.16
_exptl_crystal_density_diffrn     1.784
_exptl_crystal_density_meas     ?
_exptl_crystal_density_method     'not measured'
_exptl_crystal_F_000     1260
_exptl_absorpt_coefficient_mu     2.593
_exptl_absorpt_correction_type     multi-scan
_exptl_absorpt_process_details     '(Blessing, 1997)'
_exptl_absorpt_correction_T_min     0.4104
_exptl_absorpt_correction_T_max     0.4443
_diffrn_ambient_temperature     293(2)
_diffrn_radiation_type     MoK\a
_diffrn_radiation_wavelength     0.71073
_diffrn_radiation_monochromator     graphite
_diffrn_measurement_device_type     'Enraf--Nonius CAD-4'
_diffrn_measurement_method     'non-profiled \w/2\t scans'
_diffrn_reflns_number     7192
_diffrn_reflns_av_R_equivalents     0.0305
_diffrn_reflns_theta_min     1.8
_diffrn_reflns_theta_max     29.96
_diffrn_reflns_theta_full     29.96
_diffrn_measured_fraction_theta_max     1.000
_diffrn_measured_fraction_theta_full     1.000
_diffrn_reflns_limit_h_min     -15
_diffrn_reflns_limit_h_max     17
_diffrn_reflns_limit_k_min     -27
_diffrn_reflns_limit_k_max     0
_diffrn_reflns_limit_l_min     -14
_diffrn_reflns_limit_l_max     0
_diffrn_standards_number     2
_diffrn_standards_interval_time     60
_diffrn_standards_decay_%     3
_refine_special_details
;
 Refinement of F^2^ against ALL reflections.  The weighted R-factor wR and
 goodness of fit S are based on F^2^, conventional R-factors R are based
 on F, with F set to zero for negative F^2^. The threshold expression of
 F^2^ > 2sigma(F^2^) is used only for calculating R-factors(gt) etc. and is
 not relevant to the choice of reflections for refinement.  R-factors based
 on F^2^ are statistically about twice as large as those based on F, and R-
 factors based on ALL data will be even larger.
;
_reflns_number_total     6852
_reflns_number_gt     4724
_reflns_threshold_expression     I>2\s(I)
_refine_ls_structure_factor_coef     Fsqd
_refine_ls_matrix_type     full
_refine_ls_R_factor_all     0.0891
_refine_ls_R_factor_gt     0.0405
_refine_ls_wR_factor_gt     0.0835
_refine_ls_wR_factor_ref     0.0961
_refine_ls_goodness_of_fit_ref     1.022
_refine_ls_restrained_S_all     1.022
_refine_ls_number_reflns     6852
_refine_ls_number_parameters     300
_refine_ls_number_restraints     0
_refine_ls_hydrogen_treatment     constr
_refine_ls_weighting_scheme     calc
_refine_ls_weighting_details
                 'calc w=1/[\s^2^(Fo^2^)+(0.0201P)^2^] where P=(Fo^2^+2Fc^2^)/3'
_atom_sites_solution_hydrogens     geom
_atom_sites_solution_primary     direct
_atom_sites_solution_secondary     difmap
_refine_ls_shift/su_max     0.002
_refine_ls_shift/su_mean     0.000
_refine_diff_density_max     0.805
_refine_diff_density_min     -1.152
_refine_ls_extinction_method     none
_refine_ls_extinction_coef     ?
loop_
    _atom_type_symbol
    _atom_type_description
    _atom_type_scat_dispersion_real
    _atom_type_scat_dispersion_imag
    _atom_type_scat_source
    'C' 'C' 0.0033 0.0016
                         'International Tables Vol C Tables 4.2.6.8 and 6.1.1.4'
    'H' 'H' 0.0000 0.0000
                         'International Tables Vol C Tables 4.2.6.8 and 6.1.1.4'
    'N' 'N' 0.0061 0.0033
                         'International Tables Vol C Tables 4.2.6.8 and 6.1.1.4'
    'O' 'O' 0.0106 0.0060
                         'International Tables Vol C Tables 4.2.6.8 and 6.1.1.4'
    'Cl' 'Cl' 0.1484 0.1585
                         'International Tables Vol C Tables 4.2.6.8 and 6.1.1.4'
    'Nd' 'Nd' -0.1943 3.0179
                         'International Tables Vol C Tables 4.2.6.8 and 6.1.1.4'
_computing_data_collection     'CAD-4 EXPRESS (Enraf--Nonius, 1994)'
_computing_cell_refinement     'CAD-4 EXPRESS (Enraf--Nonius, 1994)'
_computing_data_reduction     'XCAD4 (Harms & Wocadlo, 1996)'
_computing_structure_solution     'SIR92 (Altomare <i>et al.</i>, 1993)'
_computing_structure_refinement     'SHELXL97 (Sheldrick, 2008)'
_computing_molecular_graphics
   'ORTEPIII (Burnett & Johnson, 1996) and ORTEP-3 for Windows (Farrugia, 1997)'
_computing_publication_material     'SHELXL97 (Sheldrick, 2008)'
loop_
    _atom_site_type_symbol
    _atom_site_label
    _atom_site_fract_x
    _atom_site_fract_y
    _atom_site_fract_z
    _atom_site_U_iso_or_equiv
    _atom_site_thermal_displace_type
    _atom_site_calc_flag
    _atom_site_refinement_flags
    _atom_site_occupancy
    _atom_site_disorder_assembly
    _atom_site_disorder_group
    Nd Nd1 0.67791(2) 0.476290(10)
                                 0.58312(3) 0.02360(10)
                                                      Uani d . 1.000 . .
    O O1 0.5246(3) 0.48149(15) 0.3573(4) 0.0328(10) Uani d . 1.000 . .
    O O1W 0.8553(3) 0.53988(16) 0.7384(4) 0.0470(13) Uani d . 1.000 . .
    O O2 0.5576(2) 0.38174(14) 0.5941(4) 0.0338(12) Uani d . 1.000 . .
    O O2W 0.7992(3) 0.51554(18) 0.4499(5) 0.0522(14) Uani d . 1.000 . .
    O O3 0.6299(3) 0.59263(14) 0.5323(4) 0.0318(10) Uani d . 1.000 . .
    O O3W 0.7348(3) 0.37860(16) 0.4667(5) 0.0516(16) Uani d . 1.000 . .
    O O4 0.6548(3) 0.50923(15) 0.7970(4) 0.0336(13) Uani d . 1.000 . .
    O O4W 0.8127(3) 0.40099(16) 0.7663(5) 0.0518(16) Uani d . 1.000 . .
    N N1 0.1193(4) 0.2246(2) 0.5525(7) 0.063(2) Uani d . 1.000 . .
    N N2 0.2428(3) 0.5776(2) 0.9569(5) 0.0432(16) Uani d . 1.000 . .
    C C1 0.4479(4) 0.36950(19) 0.5480(5) 0.0264(14) Uani d . 1.000 . .
    C C2 0.4066(4) 0.30648(19) 0.5946(5) 0.0265(14) Uani d . 1.000 . .
    C C3 0.4840(4) 0.2636(2) 0.6904(6) 0.0334(16) Uani d . 1.000 . .
    C C4 0.4435(5) 0.2104(2) 0.7436(6) 0.0422(18) Uani d . 1.000 . .
    C C5 0.3240(5) 0.1978(2) 0.7016(7) 0.0450(19) Uani d . 1.000 . .
    C C6 0.2491(4) 0.2391(2) 0.6034(7) 0.0410(18) Uani d . 1.000 . .
    C C7 0.2861(4) 0.2928(2) 0.5493(6) 0.0354(16) Uani d . 1.000 . .
    C C8 0.5479(4) 0.5265(2) 0.7622(5) 0.0258(14) Uani d . 1.000 . .
    C C9 0.5114(4) 0.5576(2) 0.8680(5) 0.0266(14) Uani d . 1.000 . .
    C C10 0.5955(4) 0.5888(2) 0.9817(6) 0.0315(14) Uani d . 1.000 . .
    C C11 0.5631(4) 0.6181(2) 1.0799(6) 0.0391(19) Uani d . 1.000 . .
    C C12 0.4470(4) 0.6159(2) 1.0698(6) 0.0410(19) Uani d . 1.000 . .
    C C13 0.3648(4) 0.5835(2) 0.9597(6) 0.0332(14) Uani d . 1.000 . .
    C C14 0.3941(4) 0.5556(2) 0.8575(6) 0.0300(14) Uani d . 1.000 . .
    O O5W 0.9028(5) 0.6248(3) 0.3390(7) 0.126(3) Uani d . 1.000 . .
    Cl Cl1 0.08111(11) 0.07403(8) 0.44309(19) 0.0593(6) Uani d . 1.000 . .
    Cl Cl2 0.93715(13) 0.40966(10) 0.3509(2) 0.0708(7) Uani d . 1.000 . .
    Cl Cl3A 0.8142(3) 0.22254(14) 0.4682(4) 0.0718(12) Uani d P 0.750 . .
    O O6WA 0.0280(8) 0.2247(5) 0.7815(11) 0.081(4) Uani d P 0.720 A 1
    Cl Cl3B 0.7983(15) 0.2369(6) 0.5423(16) 0.068(5) Uani d P 0.150 . .
    Cl Cl3C 0.8035(14) 0.2679(7) 0.731(3) 0.076(8) Uani d P 0.100 . .
    O O6WB 0.042(2) 0.2654(13) 0.750(3) 0.101(11) Uani d P 0.280 B 2
    H H01 0.67440 0.58980 0.99080 0.0380 Uiso c R 1.000 . .
    H H1A 0.09130 0.23580 0.61660 0.0940 Uiso c R 1.000 . .
    H H1B 0.10720 0.18090 0.53370 0.0940 Uiso c R 1.000 . .
    H H1C 0.08210 0.24840 0.47680 0.0940 Uiso c R 1.000 . .
    H H2 0.61980 0.63960 1.15420 0.0470 Uiso c R 1.000 . .
    H H02 0.42470 0.63590 1.13640 0.0490 Uiso c R 1.000 . .
    H H2A 0.23900 0.54320 1.00940 0.0650 Uiso c R 1.000 . .
    H H2B 0.19280 0.57050 0.87110 0.0650 Uiso c R 1.000 . .
    H H2C 0.22310 0.61540 0.98840 0.0650 Uiso c R 1.000 . .
    H H3 0.56510 0.27100 0.71920 0.0400 Uiso c R 1.000 . .
    H H04 0.33630 0.53550 0.78210 0.0360 Uiso c R 1.000 . .
    H H4 0.49720 0.18260 0.80860 0.0500 Uiso c R 1.000 . .
    H H5 0.29540 0.16250 0.73860 0.0540 Uiso c R 1.000 . .
    H H7 0.23170 0.31980 0.48320 0.0420 Uiso c R 1.000 . .
    H H11 0.92430 0.55420 0.72050 0.0700 Uiso d R 1.000 . .
    H H12 0.84330 0.56120 0.48200 0.0790 Uiso d R 1.000 . .
    H H13 0.78720 0.38670 0.42090 0.0770 Uiso d R 1.000 . .
    H H14 0.79880 0.35900 0.77100 0.0500 Uiso d R 1.000 . .
    H H21 0.87730 0.53200 0.81700 0.0700 Uiso d R 1.000 . .
    H H22 0.83660 0.47750 0.44180 0.0790 Uiso d R 1.000 . .
    H H23 0.74080 0.34060 0.49470 0.0770 Uiso d R 1.000 . .
    H H24 0.88800 0.41770 0.81750 0.0500 Uiso d R 1.000 . .
    H H15W 0.94470 0.63530 0.29310 0.1890 Uiso d R 1.000 . .
    H H25W 0.86390 0.65960 0.34420 0.1890 Uiso d R 1.000 . .
loop_
    _atom_site_aniso_label
    _atom_site_aniso_U_11
    _atom_site_aniso_U_22
    _atom_site_aniso_U_33
    _atom_site_aniso_U_12
    _atom_site_aniso_U_13
    _atom_site_aniso_U_23
    Nd1 0.02040(10)
                  0.02850(10)
                            0.0211(2) -0.00190(10)
                                                 0.00660(10)
                                                           -0.00070(10)
    O1 0.0360(16) 0.0417(17) 0.019(2) -0.0037(14) 0.0085(16) -0.0053(16)
    O1W 0.0292(16) 0.069(2) 0.037(3) -0.0175(15) 0.0057(18) -0.0001(19)
    O2 0.0273(15) 0.0316(16) 0.040(3) -0.0036(12) 0.0097(16) 0.0021(15)
    O2W 0.064(2) 0.054(2) 0.052(3) -0.0250(18) 0.037(2) -0.020(2)
    O3 0.0314(15) 0.0278(15) 0.031(2) -0.0023(12) 0.0057(16) -0.0001(14)
    O3W 0.073(2) 0.0372(19) 0.064(4) 0.0064(17) 0.048(3) 0.0026(19)
    O4 0.0321(16) 0.0421(18) 0.028(3) 0.0005(13) 0.0129(17) -0.0040(15)
    O4W 0.0349(17) 0.047(2) 0.056(4) 0.0004(15) -0.003(2) 0.007(2)
    N1 0.047(3) 0.061(3) 0.082(6) -0.023(2) 0.026(3) 0.004(3)
    N2 0.041(2) 0.055(3) 0.041(3) 0.0043(19) 0.024(2) -0.002(2)
    C1 0.035(2) 0.0224(19) 0.025(3) -0.0056(16) 0.015(2) -0.0054(18)
    C2 0.031(2) 0.025(2) 0.024(3) -0.0044(16) 0.011(2) -0.0034(18)
    C3 0.037(2) 0.028(2) 0.031(4) -0.0027(17) 0.008(2) -0.007(2)
    C4 0.059(3) 0.028(2) 0.034(4) 0.000(2) 0.011(3) 0.003(2)
    C5 0.059(3) 0.035(3) 0.045(4) -0.010(2) 0.024(3) 0.006(2)
    C6 0.037(2) 0.041(3) 0.050(4) -0.012(2) 0.022(3) -0.008(3)
    C7 0.032(2) 0.032(2) 0.040(4) -0.0040(18) 0.011(2) 0.000(2)
    C8 0.032(2) 0.0269(19) 0.019(3) -0.0076(18) 0.010(2) -0.005(2)
    C9 0.036(2) 0.026(2) 0.017(3) 0.0001(17) 0.009(2) 0.0003(18)
    C10 0.032(2) 0.037(2) 0.025(3) 0.0012(18) 0.010(2) -0.004(2)
    C11 0.045(3) 0.045(3) 0.026(4) -0.006(2) 0.012(3) -0.016(2)
    C12 0.051(3) 0.045(3) 0.028(4) 0.007(2) 0.016(3) -0.010(2)
    C13 0.034(2) 0.037(2) 0.031(3) 0.0070(19) 0.015(2) 0.003(2)
    C14 0.034(2) 0.033(2) 0.021(3) -0.0010(18) 0.008(2) -0.001(2)
    O5W 0.140(5) 0.124(5) 0.118(7) 0.037(4) 0.052(5) 0.024(5)
    Cl1 0.0401(7) 0.0667(9) 0.0549(13) -0.0080(6) -0.0009(8) 0.0083(8)
    Cl2 0.0441(8) 0.1218(14) 0.0541(14) -0.0135(8) 0.0270(9) -0.0161(11)
    Cl3A 0.0611(13) 0.0457(14) 0.099(3) -0.0090(11) 0.0190(19) 0.0111(15)
    O6WA 0.058(4) 0.129(8) 0.060(7) 0.000(5) 0.027(5) -0.006(6)
    Cl3B 0.093(10) 0.023(5) 0.056(11) 0.000(5) -0.008(9) 0.007(5)
    Cl3C 0.071(10) 0.042(8) 0.12(2) 0.013(7) 0.042(12) 0.001(9)
    O6WB 0.086(15) 0.15(2) 0.07(2) 0.007(16) 0.034(14) 0.029(18)
_geom_special_details
;
 Bond distances, angles etc. have been calculated using the
 rounded fractional coordinates. All su's are estimated
 from the variances of the (full) variance-covariance matrix.
 The cell esds are taken into account in the estimation of
 distances, angles and torsion angles
;
loop_
    _geom_bond_atom_site_label_1
    _geom_bond_atom_site_label_2
    _geom_bond_site_symmetry_1
    _geom_bond_site_symmetry_2
    _geom_bond_distance
    _geom_bond_publ_flag
    Nd1 O1 . . 2.411(4) no
    Nd1 O1W . . 2.506(4) no
    Nd1 O2 . . 2.410(3) no
    Nd1 O2W . . 2.510(4) no
    Nd1 O3 . . 2.394(3) no
    Nd1 O3W . . 2.525(4) no
    Nd1 O4 . . 2.458(4) no
    Nd1 O4W . . 2.504(4) no
    Nd1 O1 . 3_666 2.886(4) no
    O1 C8 . 3_666 1.246(6) no
    O2 C1 . . 1.262(6) no
    O3 C1 . 3_666 1.255(6) no
    O4 C8 . . 1.260(6) no
    O1W H11 . . 0.9700 no
    O1W H21 . . 0.7800 no
    O2W H12 . . 1.0400 no
    O2W H22 . . 0.9000 no
    O3W H23 . . 0.8000 no
    O3W H13 . . 0.9500 no
    O4W H14 . . 0.8600 no
    O4W H24 . . 0.9300 no
    O5W H25W . . 0.8500 no
    O5W H15W . . 0.8500 no
    N1 C6 . . 1.494(8) no
    N2 C13 . . 1.479(7) no
    N1 H1C . . 0.8900 no
    N1 H1B . . 0.8900 no
    N1 H1A . . 0.8900 no
    N2 H2A . . 0.8900 no
    N2 H2B . . 0.8900 no
    N2 H2C . . 0.8900 no
    C1 C2 . . 1.498(6) no
    C2 C3 . . 1.384(7) no
    C2 C7 . . 1.389(7) no
    C3 C4 . . 1.371(7) no
    C4 C5 . . 1.375(9) no
    C5 C6 . . 1.365(8) no
    C6 C7 . . 1.362(7) no
    C8 C9 . . 1.479(7) no
    C9 C14 . . 1.391(8) no
    C9 C10 . . 1.394(7) no
    C10 C11 . . 1.366(8) no
    C11 C12 . . 1.378(8) no
    C12 C13 . . 1.374(8) no
    C13 C14 . . 1.370(8) no
    C3 H3 . . 0.9300 no
    C4 H4 . . 0.9300 no
    C5 H5 . . 0.9300 no
    C7 H7 . . 0.9300 no
    C10 H01 . . 0.9300 no
    C11 H2 . . 0.9300 no
    C12 H02 . . 0.9300 no
    C14 H04 . . 0.9300 no
loop_
    _geom_angle_atom_site_label_1
    _geom_angle_atom_site_label_2
    _geom_angle_atom_site_label_3
    _geom_angle_site_symmetry_1
    _geom_angle_site_symmetry_2
    _geom_angle_site_symmetry_3
    _geom_angle
    _geom_angle_publ_flag
    O1 Nd1 O1W . . . 141.27(11) no
    O1 Nd1 O2 . . . 79.67(12) no
    O1 Nd1 O2W . . . 80.61(14) no
    O1 Nd1 O3 . . . 72.82(12) no
    O1 Nd1 O3W . . . 78.87(13) no
    O1 Nd1 O4 . . . 125.33(13) no
    O1 Nd1 O4W . . . 145.66(11) no
    O1 Nd1 O1 . . 3_666 78.04(12) no
    O1W Nd1 O2 . . . 138.75(12) no
    O1W Nd1 O2W . . . 70.36(14) no
    O1W Nd1 O3 . . . 74.80(12) no
    O1W Nd1 O3W . . . 112.16(13) no
    O1W Nd1 O4 . . . 68.64(13) no
    O1W Nd1 O4W . . . 69.11(12) no
    O1 Nd1 O1W 3_666 . . 108.03(11) no
    O2 Nd1 O2W . . . 139.79(12) no
    O2 Nd1 O3 . . . 131.34(12) no
    O2 Nd1 O3W . . . 72.96(12) no
    O2 Nd1 O4 . . . 83.30(12) no
    O2 Nd1 O4W . . . 74.50(12) no
    O1 Nd1 O2 3_666 . . 68.41(9) no
    O2W Nd1 O3 . . . 73.81(13) no
    O2W Nd1 O3W . . . 69.04(12) no
    O2W Nd1 O4 . . . 136.16(13) no
    O2W Nd1 O4W . . . 105.19(14) no
    O1 Nd1 O2W 3_666 . . 139.46(11) no
    O3 Nd1 O3W . . . 136.17(14) no
    O3 Nd1 O4 . . . 81.11(12) no
    O3 Nd1 O4W . . . 141.52(13) no
    O1 Nd1 O3 3_666 . . 67.12(11) no
    O3W Nd1 O4 . . . 142.60(12) no
    O3W Nd1 O4W . . . 72.23(14) no
    O1 Nd1 O3W 3_666 . . 137.75(11) no
    O4 Nd1 O4W . . . 73.83(13) no
    O1 Nd1 O4 3_666 . . 47.46(12) no
    O1 Nd1 O4W 3_666 . . 111.90(12) no
    Nd1 O1 Nd1 . . 3_666 101.96(13) no
    Nd1 O1 C8 . . 3_666 169.3(3) no
    Nd1 O1 C8 3_666 . 3_666 85.2(3) no
    Nd1 O2 C1 . . . 134.9(3) no
    Nd1 O3 C1 . . 3_666 142.0(3) no
    Nd1 O4 C8 . . . 105.5(3) no
    H11 O1W H21 . . . 107.00 no
    Nd1 O1W H11 . . . 128.00 no
    Nd1 O1W H21 . . . 117.00 no
    H12 O2W H22 . . . 123.00 no
    Nd1 O2W H22 . . . 102.00 no
    Nd1 O2W H12 . . . 115.00 no
    Nd1 O3W H23 . . . 123.00 no
    H13 O3W H23 . . . 111.00 no
    Nd1 O3W H13 . . . 118.00 no
    Nd1 O4W H24 . . . 117.00 no
    H14 O4W H24 . . . 119.00 no
    Nd1 O4W H14 . . . 123.00 no
    H15W O5W H25W . . . 108.00 no
    C6 N1 H1C . . . 109.00 no
    C6 N1 H1A . . . 110.00 no
    C6 N1 H1B . . . 109.00 no
    H1A N1 H1B . . . 109.00 no
    H1B N1 H1C . . . 109.00 no
    H1A N1 H1C . . . 110.00 no
    H2B N2 H2C . . . 110.00 no
    H2A N2 H2B . . . 109.00 no
    C13 N2 H2A . . . 109.00 no
    C13 N2 H2B . . . 109.00 no
    H2A N2 H2C . . . 109.00 no
    C13 N2 H2C . . . 110.00 no
    O2 C1 C2 . . . 118.2(4) no
    O2 C1 O3 . . 3_666 124.5(4) no
    O3 C1 C2 3_666 . . 117.4(4) no
    C3 C2 C7 . . . 118.2(4) no
    C1 C2 C3 . . . 122.1(5) no
    C1 C2 C7 . . . 119.5(4) no
    C2 C3 C4 . . . 121.4(5) no
    C3 C4 C5 . . . 120.5(5) no
    C4 C5 C6 . . . 117.4(5) no
    N1 C6 C5 . . . 118.2(5) no
    N1 C6 C7 . . . 118.2(5) no
    C5 C6 C7 . . . 123.7(5) no
    C2 C7 C6 . . . 118.8(5) no
    O1 C8 O4 3_666 . . 121.5(5) no
    O1 C8 C9 3_666 . . 120.9(5) no
    O4 C8 C9 . . . 117.6(4) no
    C10 C9 C14 . . . 118.9(5) no
    C8 C9 C14 . . . 121.2(4) no
    C8 C9 C10 . . . 120.0(5) no
    C9 C10 C11 . . . 120.7(5) no
    C10 C11 C12 . . . 120.5(5) no
    C11 C12 C13 . . . 118.8(5) no
    N2 C13 C14 . . . 120.5(5) no
    C12 C13 C14 . . . 122.0(5) no
    N2 C13 C12 . . . 117.6(5) no
    C9 C14 C13 . . . 119.2(5) no
    C2 C3 H3 . . . 119.00 no
    C4 C3 H3 . . . 119.00 no
    C5 C4 H4 . . . 120.00 no
    C3 C4 H4 . . . 120.00 no
    C4 C5 H5 . . . 121.00 no
    C6 C5 H5 . . . 121.00 no
    C6 C7 H7 . . . 121.00 no
    C2 C7 H7 . . . 121.00 no
    C9 C10 H01 . . . 120.00 no
    C11 C10 H01 . . . 120.00 no
    C12 C11 H2 . . . 120.00 no
    C10 C11 H2 . . . 120.00 no
    C11 C12 H02 . . . 121.00 no
    C13 C12 H02 . . . 121.00 no
    C9 C14 H04 . . . 120.00 no
    C13 C14 H04 . . . 120.00 no
loop_
    _geom_torsion_atom_site_label_1
    _geom_torsion_atom_site_label_2
    _geom_torsion_atom_site_label_3
    _geom_torsion_atom_site_label_4
    _geom_torsion_site_symmetry_1
    _geom_torsion_site_symmetry_2
    _geom_torsion_site_symmetry_3
    _geom_torsion_site_symmetry_4
    _geom_torsion
    _geom_torsion_publ_flag
    O1W Nd1 O1 Nd1 . . . 3_666 -103.98(19) no
    O2 Nd1 O1 Nd1 . . . 3_666 69.90(11) no
    O2W Nd1 O1 Nd1 . . . 3_666 -145.32(12) no
    O3 Nd1 O1 Nd1 . . . 3_666 -69.49(12) no
    O3W Nd1 O1 Nd1 . . . 3_666 144.37(13) no
    O4 Nd1 O1 Nd1 . . . 3_666 -4.17(16) no
    O4W Nd1 O1 Nd1 . . . 3_666 111.5(2) no
    O1 Nd1 O1 Nd1 3_666 . . 3_666 0.00(9) no
    O1 Nd1 O1 Nd1 3_666 3_666 . . 0.00(11) no
    O1W Nd1 O1 Nd1 3_666 3_666 . . -140.33(11) no
    O2 Nd1 O1 Nd1 3_666 3_666 . . 83.50(13) no
    O2W Nd1 O1 Nd1 3_666 3_666 . . -59.7(2) no
    O3 Nd1 O1 Nd1 3_666 3_666 . . -76.21(13) no
    O3W Nd1 O1 Nd1 3_666 3_666 . . 58.2(2) no
    O4 Nd1 O1 Nd1 3_666 3_666 . . -175.39(17) no
    O4W Nd1 O1 Nd1 3_666 3_666 . . 145.54(12) no
    O1 Nd1 O2 C1 . . . . -36.4(4) no
    O1W Nd1 O2 C1 . . . . 137.8(4) no
    O2W Nd1 O2 C1 . . . . -98.2(5) no
    O3 Nd1 O2 C1 . . . . 19.5(5) no
    O3W Nd1 O2 C1 . . . . -117.8(5) no
    O4 Nd1 O2 C1 . . . . 91.4(4) no
    O4W Nd1 O2 C1 . . . . 166.5(5) no
    O1 Nd1 O2 C1 3_666 . . . 44.7(4) no
    O1 Nd1 O3 C1 . . . 3_666 15.9(5) no
    O1W Nd1 O3 C1 . . . 3_666 174.4(6) no
    O2 Nd1 O3 C1 . . . 3_666 -42.6(6) no
    O2W Nd1 O3 C1 . . . 3_666 100.9(6) no
    O3W Nd1 O3 C1 . . . 3_666 68.0(6) no
    O4 Nd1 O3 C1 . . . 3_666 -115.5(6) no
    O4W Nd1 O3 C1 . . . 3_666 -165.0(5) no
    O1 Nd1 O3 C1 3_666 . . 3_666 -68.1(6) no
    O1 Nd1 O4 C8 . . . . 2.0(3) no
    O1W Nd1 O4 C8 . . . . 140.5(3) no
    O2 Nd1 O4 C8 . . . . -70.3(3) no
    O2W Nd1 O4 C8 . . . . 118.7(3) no
    O3 Nd1 O4 C8 . . . . 63.5(3) no
    O3W Nd1 O4 C8 . . . . -120.5(3) no
    O4W Nd1 O4 C8 . . . . -146.0(3) no
    O1 Nd1 O4 C8 3_666 . . . -3.6(2) no
    Nd1 O1 C8 C9 . 3_666 . . 173.3(4) no
    Nd1 O1 C8 O4 . 3_666 . . -5.9(4) no
    Nd1 O2 C1 O3 . . . 3_666 6.6(8) no
    Nd1 O2 C1 C2 . . . . -171.7(3) no
    Nd1 O3 C1 C2 3_666 3_666 . . 142.4(4) no
    Nd1 O3 C1 O2 3_666 3_666 . . -35.9(9) no
    Nd1 O4 C8 O1 . . . 3_666 7.1(5) no
    Nd1 O4 C8 C9 . . . . -172.1(3) no
    O3 C1 C2 C7 3_666 . . . -0.6(7) no
    O2 C1 C2 C7 . . . . 177.8(5) no
    O2 C1 C2 C3 . . . . 3.0(7) no
    O3 C1 C2 C3 3_666 . . . -175.4(5) no
    C1 C2 C3 C4 . . . . 172.4(5) no
    C1 C2 C7 C6 . . . . -173.3(5) no
    C7 C2 C3 C4 . . . . -2.4(8) no
    C3 C2 C7 C6 . . . . 1.7(7) no
    C2 C3 C4 C5 . . . . 0.7(8) no
    C3 C4 C5 C6 . . . . 1.6(8) no
    C4 C5 C6 N1 . . . . 177.7(5) no
    C4 C5 C6 C7 . . . . -2.4(9) no
    C5 C6 C7 C2 . . . . 0.7(9) no
    N1 C6 C7 C2 . . . . -179.3(5) no
    O4 C8 C9 C10 . . . . 23.0(6) no
    O1 C8 C9 C14 3_666 . . . 24.7(6) no
    O4 C8 C9 C14 . . . . -156.1(4) no
    O1 C8 C9 C10 3_666 . . . -156.2(4) no
    C8 C9 C10 C11 . . . . 179.6(4) no
    C14 C9 C10 C11 . . . . -1.3(7) no
    C8 C9 C14 C13 . . . . 178.3(4) no
    C10 C9 C14 C13 . . . . -0.8(6) no
    C9 C10 C11 C12 . . . . 1.5(7) no
    C10 C11 C12 C13 . . . . 0.3(7) no
    C11 C12 C13 N2 . . . . 175.6(4) no
    C11 C12 C13 C14 . . . . -2.5(7) no
    N2 C13 C14 C9 . . . . -175.3(4) no
    C12 C13 C14 C9 . . . . 2.7(7) no
loop_
    _geom_hbond_atom_site_label_D
    _geom_hbond_atom_site_label_H
    _geom_hbond_atom_site_label_A
    _geom_hbond_site_symmetry_A
    _geom_hbond_distance_DH
    _geom_hbond_distance_HA
    _geom_hbond_distance_DA
    _geom_hbond_angle_DHA
    _geom_hbond_publ_flag
    N1 H1A O6WA . 0.89 2.16 3.007(12) 160 yes
    N1 H1B Cl1 . 0.89 2.30 3.174(5) 168 yes
    N1 H1C O6WA 4_554 0.89 1.98 2.828(12) 159 yes
    N2 H2A O4 3_667 0.89 2.22 2.967(6) 141 yes
    N2 H2B Cl2 3_666 0.89 2.31 3.166(5) 161 yes
    N2 H2C Cl3A 2_656 0.89 2.26 3.129(5) 167 yes
    O1W H11 Cl2 3_766 0.97 2.21 3.170(4) 172 yes
    O2W H12 O5W . 1.04 2.28 2.960(7) 121 yes
    O2W H12 Cl2 3_766 1.04 2.65 3.443(5) 132 yes
    O3W H13 Cl2 . 0.95 2.26 3.190(5) 169 yes
    O4W H14 Cl3A 4_555 0.86 2.58 3.240(5) 134 yes
    O5W H15W Cl1 2_655 0.85 2.68 3.208(7) 122 yes
    O1W H21 Cl1 2_656 0.78 2.52 3.215(4) 148 yes
    O2W H22 Cl2 . 0.90 2.26 3.104(4) 156 yes
    O3W H23 Cl3A . 0.80 2.56 3.244(4) 144 yes
    O4W H24 Cl1 4_655 0.93 2.23 3.134(5) 163 yes
    O5W H25W N1 3_666 0.85 2.52 3.247(8) 144 yes
    C10 H01 Cl1 2_656 0.93 2.81 3.724(6) 169 yes
    C14 H04 O2W 3_666 0.93 2.59 3.504(7) 170 yes
_iucr_refine_instructions_details
;
TITL Nd in P 21/c
CELL  0.71073  12.1717  19.8544  10.5170   90.000  112.018   90.000
ZERR     4.00   0.0001   0.0001   0.0001    0.000    0.001    0.000
LATT   1
SYMM  - X, 1/2 + Y, 1/2 - Z
SFAC  C    H    N    O    CL   ND
UNIT  56   104  8    40   12   4
MERG   2
OMIT   -12   7   3
OMIT    -2  12   1
OMIT     1   1   0
EQIV $1   x, -y+1/2, z-1/2
EQIV $2   -x+1, -y+1, -z+2
EQIV $3   x, -y+1/2, z+1/2
EQIV $4   -x+1, -y+1, -z+1
EQIV $5   -x+1, y+1/2, -z+3/2
EQIV $6   -x+2, -y+1, -z+1
EQIV $7   x+1, -y+1/2, z+1/2
EQIV $8   -x+1, y+1/2, -z+1/2
HTAB N1 O6WB
HTAB N1 O6WA
HTAB N1 Cl1
HTAB N1 O6WA_$1
HTAB N1 O6WB_$1
HTAB N2 O4_$2
HTAB N2 Cl1_$3
HTAB N2 Cl2_$4
HTAB N2 Cl3A_$5
HTAB N2 Cl3B_$5
HTAB O1W Cl2_$6
HTAB O1W Cl1_$5
HTAB O2W O5W
HTAB O2W Cl2_$6
HTAB O2W Cl2
HTAB O2W O3W
HTAB O4W Cl3C
HTAB O4W Cl3A_$3
HTAB O4W Cl1_$7
HTAB O3W Cl2
HTAB O3W Cl3B
HTAB O3W Cl3A
HTAB O3W Cl3C
HTAB O5W O6WB_$4
HTAB O5W Cl1_$8
HTAB O5W N1_$4
FMAP   2
PLAN   25
ACTA
BOND   $H
L.S.   8
WGHT    0.020100
FVAR       0.25999
C1    1    0.447929    0.369505    0.548005    11.00000    0.03537    0.02236 =
         0.02468   -0.00542    0.01459   -0.00556
C2    1    0.406602    0.306482    0.594573    11.00000    0.03091    0.02504 =
         0.02380   -0.00338    0.01066   -0.00435
C3    1    0.483961    0.263607    0.690357    11.00000    0.03683    0.02835 =
         0.03100   -0.00742    0.00757   -0.00266
AFIX  43
H3    2    0.565117    0.271048    0.719230    11.00000   -1.20000
AFIX   0
C4    1    0.443456    0.210371    0.743600    11.00000    0.05859    0.02786 =
         0.03370    0.00338    0.01051    0.00010
AFIX  43
H4    2    0.497214    0.182568    0.808611    11.00000   -1.20000
AFIX   0
C5    1    0.324021    0.197787    0.701624    11.00000    0.05929    0.03459 =
         0.04499    0.00569    0.02436   -0.01017
AFIX  43
H5    2    0.295375    0.162528    0.738634    11.00000   -1.20000
AFIX   0
C6    1    0.249085    0.239100    0.603431    11.00000    0.03713    0.04120 =
         0.04993   -0.00795    0.02206   -0.01240
C7    1    0.286126    0.292809    0.549312    11.00000    0.03160    0.03179 =
         0.03969    0.00007    0.01092   -0.00401
AFIX  43
H7    2    0.231660    0.319829    0.483223    11.00000   -1.20000
AFIX   0
C8    1    0.547912    0.526498    0.762159    11.00000    0.03162    0.02695 =
         0.01858   -0.00476    0.00993   -0.00764
C9    1    0.511430    0.557633    0.868012    11.00000    0.03635    0.02610 =
         0.01654    0.00033    0.00863    0.00010
C10   1    0.595451    0.588843    0.981717    11.00000    0.03233    0.03679 =
         0.02495   -0.00367    0.00985    0.00124
AFIX  43
H01   2    0.674432    0.589772    0.990779    11.00000   -1.20000
AFIX   0
C11   1    0.563071    0.618066    1.079941    11.00000    0.04489    0.04533 =
         0.02634   -0.01565    0.01241   -0.00635
AFIX  43
H2    2    0.619784    0.639609    1.154178    11.00000   -1.20000
AFIX   0
C12   1    0.447036    0.615854    1.069820    11.00000    0.05069    0.04463 =
         0.02775   -0.01047    0.01630    0.00680
AFIX  43
H02   2    0.424728    0.635894    1.136400    11.00000   -1.20000
AFIX   0
C13   1    0.364835    0.583548    0.959718    11.00000    0.03373    0.03746 =
         0.03071    0.00254    0.01516    0.00699
C14   1    0.394110    0.555586    0.857507    11.00000    0.03398    0.03267 =
         0.02141   -0.00095    0.00791   -0.00103
AFIX  43
H04   2    0.336283    0.535502    0.782093    11.00000   -1.20000
AFIX   0
N1    3    0.119327    0.224582    0.552460    11.00000    0.04748    0.06103 =
         0.08164    0.00414    0.02574   -0.02335
AFIX 137
H1A   2    0.091347    0.235798    0.616554    11.00000   -1.50000
H1B   2    0.107170    0.180875    0.533654    11.00000   -1.50000
H1C   2    0.082132    0.248419    0.476793    11.00000   -1.50000
AFIX   0
N2    3    0.242773    0.577578    0.956870    11.00000    0.04065    0.05482 =
         0.04127   -0.00249    0.02418    0.00430
AFIX 137
H2A   2    0.239042    0.543182    1.009370    11.00000   -1.50000
H2B   2    0.192754    0.570522    0.871107    11.00000   -1.50000
H2C   2    0.223096    0.615438    0.988421    11.00000   -1.50000
AFIX   0
O1    4    0.524554    0.481487    0.357340    11.00000    0.03600    0.04171 =
         0.01946   -0.00529    0.00848   -0.00373
O2    4    0.557584    0.381741    0.594092    11.00000    0.02728    0.03156 =
         0.04013    0.00213    0.00974   -0.00360
O1W   4    0.855292    0.539876    0.738405    11.00000    0.02918    0.06893 =
         0.03668   -0.00010    0.00567   -0.01753
AFIX   3
H11   2    0.924308    0.554165    0.720488    11.00000   -1.50000
H21   2    0.877309    0.531964    0.816983    11.00000   -1.50000
AFIX   0
O3    4    0.629892    0.592631    0.532344    11.00000    0.03137    0.02785 =
         0.03069   -0.00006    0.00572   -0.00228
O2W   4    0.799246    0.515542    0.449950    11.00000    0.06385    0.05439 =
         0.05247   -0.02010    0.03721   -0.02496
AFIX   3
H12   2    0.843312    0.561238    0.481969    11.00000   -1.50000
H22   2    0.836609    0.477513    0.441768    11.00000   -1.50000
AFIX   0
O4    4    0.654768    0.509230    0.797001    11.00000    0.03208    0.04210 =
         0.02806   -0.00405    0.01286    0.00052
AFIX   3
H14   2    0.798813    0.359032    0.771045    11.00000   -1.50000
H24   2    0.888020    0.417718    0.817549    11.00000   -1.50000
AFIX   0
O3W   4    0.734783    0.378601    0.466717    11.00000    0.07301    0.03719 =
         0.06381    0.00259    0.04762    0.00642
AFIX   3
H13   2    0.787191    0.386678    0.420862    11.00000   -1.50000
H23   2    0.740793    0.340579    0.494662    11.00000   -1.50000
AFIX   0
O4W   4    0.812673    0.400995    0.766316    11.00000    0.03494    0.04727 =
         0.05571    0.00744   -0.00302    0.00042
O5W   4    0.902792    0.624800    0.339032    11.00000    0.13958    0.12446 =
         0.11787    0.02385    0.05242    0.03658
AFIX   3
H15W  2    0.944711    0.635312    0.293071    11.00000   -1.50000
H25W  2    0.863929    0.659573    0.344211    11.00000   -1.50000
AFIX   0
CL1   5    0.081105    0.074034    0.443089    11.00000    0.04007    0.06672 =
         0.05486    0.00832   -0.00092   -0.00798
CL2   5    0.937149    0.409659    0.350887    11.00000    0.04413    0.12185 =
         0.05415   -0.01615    0.02697   -0.01353
CL3A  5    0.814240    0.222537    0.468189    10.75000    0.06107    0.04567 =
         0.09939    0.01107    0.01895   -0.00903
CL3B  5    0.798285    0.236882    0.542311    10.15000    0.09344    0.02305 =
         0.05619    0.00723   -0.00831    0.00012
CL3C  5    0.803470    0.267900    0.731123    10.10000    0.07126    0.04168 =
         0.11917    0.00136    0.04222    0.01296
ND1   6    0.677914    0.476286    0.583119    11.00000    0.02035    0.02846 =
         0.02108   -0.00067    0.00660   -0.00186
PART    1
O6WA  4    0.027998    0.224671    0.781464    10.72000    0.05820    0.12876 =
         0.06046   -0.00573    0.02667   -0.00023
PART    2
O6WB  4    0.041904    0.265391    0.749811    10.28000    0.08560    0.14917 =
         0.06601    0.02899    0.03378    0.00699
HKLF    4
REM  meriem-n in P 21/a
REM R1 =  0.0405 for   4559 Fo > 4sig(Fo)  and  0.0891 for all   6852 data
REM    300 parameters refined using      0 restraints
END
WGHT      0.0200      0.0000
REM Highest difference peak  0.805,  deepest hole -1.152,  1-sigma level  0.134
Q1    1   0.8514  0.2381  0.5353  11.00000  0.05    0.80
Q2    1   0.6936  0.5010  0.5382  11.00000  0.05    0.73
Q3    1   0.9791  0.3895  0.4280  11.00000  0.05    0.62
Q4    1   0.7863  0.2686  0.7914  11.00000  0.05    0.61
Q5    1   0.6699  0.4493  0.5268  11.00000  0.05    0.59
Q6    1   0.7563  0.2213  0.4963  11.00000  0.05    0.59
Q7    1   0.7504  0.4730  0.5145  11.00000  0.05    0.58
Q8    1   0.8579  0.2704  0.8066  11.00000  0.05    0.58
Q9    1   0.7018  0.4536  0.6457  11.00000  0.05    0.57
Q10   1   1.0222  0.5236  0.7370  11.00000  0.05    0.55
Q11   1   0.8421  0.2000  0.4626  11.00000  0.05    0.55
Q12   1   0.0213  0.0874  0.4824  11.00000  0.05    0.55
Q13   1   0.4241  0.3309  0.5513  11.00000  0.05    0.51
Q14   1  -0.0332  0.2394  0.7091  11.00000  0.05    0.51
Q15   1   0.7625  0.2551  0.6584  11.00000  0.05    0.51
Q16   1   0.6649  0.5025  0.6398  11.00000  0.05    0.49
Q17   1   0.8923  0.2707  0.7314  11.00000  0.05    0.48
Q18   1  -0.0211  0.1934  0.8436  11.00000  0.05    0.48
Q19   1   0.6385  0.6769  1.1342  11.00000  0.05    0.48
Q20   1  -0.0118  0.1538  0.7744  11.00000  0.05    0.47
Q21   1   0.8425  0.2793  0.7185  11.00000  0.05    0.47
Q22   1   0.8603  0.2003  0.6165  11.00000  0.05    0.47
Q23   1  -0.0285  0.2867  0.7432  11.00000  0.05    0.47
Q24   1   0.5487  0.5750  0.9145  11.00000  0.05    0.46
Q25   1   0.0720  0.2334  0.7695  11.00000  0.05    0.45
;
data_global
_journal_date_recd_electronic     2011-03-16
_journal_date_accepted     2011-04-05
_journal_name_full     'Acta Crystallographica, Section E'
_journal_year     2011
_journal_volume     67
_journal_issue      5
_journal_page_first     m584
_journal_page_last     m585
_journal_paper_category     QM
_journal_coeditor_code     SU2265
_publ_contact_author_name     'Meriem, Benslimane'
_publ_contact_author_address
;
Unit\'e de Recherche de Chimie de l'Environnement et Mol\'eculaire Structurale
Facult\'e des Sciences Exactes,
D\'epartement de Chimie,
Universit\'e Mentouri de Constantine
25000 Constantine
Algeria
;
_publ_contact_author_email     'b_meriem80@yahoo.fr'
_publ_contact_author_fax     '00 (213) 31 81 86 01'
_publ_contact_author_phone     '00 (213) 74 82 00 12'
_publ_section_title
;\
Tetrakis(\m-3-azaniumylbenzoato)-\k^3^<i>O</i>:<i>O</i>,<i>O</i>';\
\k^3^<i>O</i>,<i>O</i>':<i>O</i>;\k^4^<i>O</i>:<i>O</i>'-\
bis[tetraaquaneodymium(III)] hexachloride tetrahydrate
;
loop_
    _publ_author_name
    _publ_author_address
    'Benslimane, Meriem'
;
Unit\'e de Recherche de Chimie de l'Environnement et Mol\'eculaire Structurale
Facult\'e des Sciences Exactes,
D\'epartement de Chimie,
Universit\'e Mentouri de Constantine
25000 Constantine
Algeria
;
    'Merazig, Hocine'
;
Unit\'e de Recherche de Chimie de l'Environnement et Mol\'eculaire Structurale
Facult\'e des Sciences Exactes,
D\'epartement de Chimie,
Universit\'e Mentouri de Constantine
25000 Constantine
Algeria
;
    'Jean-Claude Daran'
;
Laboratoire de Chimie de Coordination
UPR-CNRS 8241, 205 route de Narbonne
31077 Toulouse Cedex 4
France
;
_publ_section_synopsis     .
_refine_ls_number_constraints     ?
