# Supplementary material for: Tetra­kis(μ-3-aza­niumylbenzoato)-κ3 O:O,O′;κ3 O,O′:O;κ4 O:O′-bis­[tetra­aqua­neodymium(III)] hexa­chloride tetra­hydrate
Source: Acta Crystallogr Sect E Struct Rep Online. 2011 Apr 13;67(Pt 5):m584–5. doi: 10.1107/S1600536811012700 (PMC3089227; doi:10.1107/S1600536811012700)
Supplement: Supplementary file 2 [file e-67-0m584-Isup2.hkl]

# 
# h,k,l, Fc-squared, Fo-squared, sigma(Fo-squared) and status flag 
# 
data_I
_shelx_title ' meriem-n in P 21/a' 
_shelx_refln_list_code          4 
_shelx_F_calc_maximum      322.94 
_exptl_crystal_F_000      1260.00 
_reflns_d_resolution_high  0.7115 
 
loop_ 
 _symmetry_equiv_pos_as_xyz 
 'x, y, z' 
 '-x, y+1/2, -z+1/2' 
 '-x, -y, -z' 
 'x, -y-1/2, z-1/2' 
 
_cell_length_a    12.1717 
_cell_length_b    19.8544 
_cell_length_c    10.5170 
_cell_angle_alpha  90.000 
_cell_angle_beta  112.018 
_cell_angle_gamma  90.000 
 
_shelx_F_squared_multiplier     1.000 
 
loop_ 
 _refln_index_h 
 _refln_index_k 
 _refln_index_l 
 _refln_F_squared_calc 
 _refln_F_squared_meas 
 _refln_F_squared_sigma 
 _refln_observed_status 
   1   0   0    28743.46    24207.79    365.86 o 
   2   0   0     3840.12     3983.39     70.23 o 
   3   0   0     7938.51     7804.37    252.24 o 
   4   0   0     4645.22     4010.17     86.64 o 
   5   0   0    17496.93    16064.91    295.51 o 
   6   0   0     8283.87     7893.46    160.03 o 
   7   0   0     3193.42     2994.16     94.24 o 
   8   0   0    26061.72    24504.51    832.39 o 
   9   0   0     6353.39     6302.22    203.72 o 
  10   0   0        6.96     -127.27    127.27 o 
  11   0   0     3754.94     3756.61     94.51 o 
  12   0   0     3255.50     3416.42    203.94 o 
  13   0   0     1028.57      969.20     86.09 o 
  14   0   0     2933.17     2786.26    106.81 o 
  15   0   0     1120.37     1089.36     96.40 o 
   2   1   0      475.69      965.11     30.18 o 
   3   1   0    14841.98    14735.53    188.63 o 
   4   1   0     2189.82     2699.51     57.47 o 
   5   1   0      722.42      807.73     36.87 o 
   6   1   0     1840.85     1919.39     77.08 o 
   7   1   0     2957.45     2879.81     97.27 o 
   8   1   0       54.24     -111.22    111.22 o 
   9   1   0      682.95      574.82     78.04 o 
  10   1   0        1.52      -76.86    125.54 o 
  11   1   0      117.34       67.61     81.65 o 
  12   1   0        2.54       23.28     66.41 o 
  13   1   0        3.61      -42.86    145.66 o 
  14   1   0       18.13     -120.14    153.90 o 
  15   1   0      294.96      240.81     84.70 o 
   0   2   0    85020.03    62440.98   1956.38 o 
   1   2   0    16641.99    19681.94    190.58 o 
   2   2   0     6011.89     5293.58    195.50 o 
   3   2   0    34065.50    36234.85    323.97 o 
   4   2   0     9641.39    10524.96    154.62 o 
   5   2   0    21779.68    22112.13    486.43 o 
   6   2   0    16413.14    17006.77    225.96 o 
   7   2   0     2928.13     2906.63    200.98 o 
   8   2   0    10720.46    10561.47    515.35 o 
   9   2   0     6966.00     6851.41    146.87 o 
  10   2   0        2.85       -2.64     75.47 o 
  11   2   0     5895.63     5875.45    186.41 o 
  12   2   0     3048.74     3000.22     94.04 o 
  13   2   0     1699.43     1677.43    228.05 o 
  14   2   0     2229.10     2118.27    104.88 o 
  15   2   0      908.06     1230.58    221.69 o 
   1   3   0    20995.58    17685.95    184.60 o 
   2   3   0    13849.84    16562.56    238.48 o 
   3   3   0     3280.52     2965.99     66.71 o 
   4   3   0    11911.51    12565.09    174.27 o 
   5   3   0     1731.76     1783.55     48.75 o 
   6   3   0     1145.92     1174.98     47.39 o 
   7   3   0     4332.84     4142.31     90.75 o 
   8   3   0       32.36       32.40     65.60 o 
   9   3   0        4.10      -34.30     75.81 o 
  10   3   0     2703.77     2521.75     79.65 o 
  11   3   0      153.16      214.71     62.40 o 
  12   3   0     1007.19     1062.62    111.10 o 
  13   3   0      507.74      423.66     77.29 o 
  14   3   0      116.79      250.98    125.45 o 
  15   3   0     1028.03     1063.89     97.65 o 
   0   4   0    29097.78    31420.29    925.37 o 
   1   4   0     4026.24     3338.86     68.76 o 
   2   4   0    24419.71    27992.38    289.37 o 
   3   4   0    10156.26     8731.24    263.71 o 
   4   4   0       53.49       15.84     49.71 o 
   5   4   0    11420.90    11536.13    182.44 o 
   6   4   0    41599.80    41073.24    374.38 o 
   7   4   0      145.28      236.18     46.84 o 
   8   4   0     3944.97     3893.16     84.50 o 
   9   4   0     6407.68     6104.08    131.80 o 
  10   4   0     1029.23      848.98     67.72 o 
  11   4   0     6517.88     6701.20    191.21 o 
  12   4   0     1866.42     1934.66    165.47 o 
  13   4   0      126.15      106.89    114.28 o 
  14   4   0     3133.03     2938.72    113.13 o 
  15   4   0      655.13      769.55     91.99 o 
   1   5   0     8967.35     9538.05    140.27 o 
   2   5   0    18483.86    18145.52    200.13 o 
   3   5   0     3242.79     3795.62    155.93 o 
   4   5   0     7174.90     7175.81    169.47 o 
   5   5   0     8541.46     8353.86    212.44 o 
   6   5   0        8.26      -80.66     83.58 o 
   7   5   0     9519.70     9014.58    174.95 o 
   8   5   0      952.92      904.58     57.58 o 
   9   5   0     3494.85     3203.32    160.15 o 
  10   5   0     3868.19     3875.33     91.73 o 
  11   5   0       73.48      -41.06    125.75 o 
  12   5   0     1484.21     1604.62     84.79 o 
  13   5   0     1584.40     1681.08    124.71 o 
  14   5   0       29.40      -69.39    104.83 o 
  15   5   0     1491.59     1636.92    105.51 o 
   0   6   0     7637.73     8061.63    259.05 o 
   1   6   0    18693.84    19200.21    233.91 o 
   2   6   0    10483.42     9661.62    148.75 o 
   3   6   0    13388.30    14092.27    187.60 o 
   4   6   0       83.27      160.93     35.27 o 
   5   6   0     6595.62     6876.60    132.12 o 
   6   6   0    19863.64    20636.83    269.21 o 
   7   6   0     2131.62     2301.35     64.77 o 
   8   6   0     2729.78     2732.93     96.61 o 
   9   6   0     7198.49     7583.69    514.39 o 
  10   6   0       37.63      124.04     86.55 o 
  11   6   0     3678.59     3547.10    204.97 o 
  12   6   0      452.81      367.21    215.40 o 
  13   6   0       33.58      -29.81     75.95 o 
  14   6   0     1597.21     1778.55    101.39 o 
  15   6   0      322.58      207.72    130.56 o 
   1   7   0     3379.60     2718.05    236.71 o 
   2   7   0    25406.07    25630.39    359.28 o 
   3   7   0       44.04      -24.15    100.97 o 
   4   7   0    29016.78    29965.25    307.62 o 
   5   7   0     8184.82     8182.49    170.70 o 
   6   7   0     3010.21     3163.14    108.15 o 
   7   7   0     4898.43     5048.35    106.39 o 
   8   7   0     2185.09     2241.35    113.25 o 
   9   7   0     1455.94     1639.15     71.74 o 
  10   7   0     5859.90     5880.52    129.39 o 
  11   7   0       23.68      -13.65     77.79 o 
  12   7   0     2776.22     2715.84    263.85 o 
  13   7   0     4059.46     4035.65    116.46 o 
  14   7   0        3.31       99.78    150.23 o 
  15   7   0     1145.65     1297.11    129.30 o 
   0   8   0    14625.45    16257.60    409.80 o 
   1   8   0     5096.65     4421.48    103.19 o 
   2   8   0     1498.32     1648.72     70.72 o 
   3   8   0      150.98      106.01     53.63 o 
   4   8   0     1108.93     1192.12     46.65 o 
   5   8   0      310.75      418.80     54.89 o 
   6   8   0     3688.95     3629.56    139.66 o 
   7   8   0      194.23      217.04     52.34 o 
   8   8   0     2448.24     2386.44    134.33 o 
   9   8   0     3728.19     3869.00    116.06 o 
  10   8   0      325.12      422.45     61.97 o 
  11   8   0      211.98      213.50     66.01 o 
  12   8   0        7.73       63.41    131.15 o 
  13   8   0       65.93       85.93     96.96 o 
  14   8   0      597.70      680.33    151.86 o 
  15   8   0       47.78     -172.97    172.97 o 
   1   9   0    18746.41    19093.59    304.17 o 
   2   9   0    33110.98    32686.71    497.31 o 
   3   9   0      343.28      287.84     38.12 o 
   4   9   0    21168.92    21892.82    273.36 o 
   5   9   0     7387.26     7036.71    150.13 o 
   6   9   0     3951.04     3810.92     82.77 o 
   7   9   0     9325.07     9579.61    289.00 o 
   8   9   0     1480.46     1599.41    196.32 o 
   9   9   0     6072.86     5893.92    214.52 o 
  10   9   0     5602.21     5847.82    139.29 o 
  11   9   0       70.83      118.08    107.92 o 
  12   9   0     2637.92     2530.21    146.31 o 
  13   9   0     3904.26     4084.97    365.64 o 
  14   9   0        4.10       -1.73    166.30 o 
  15   9   0      846.37     1147.62    112.81 o 
   0  10   0     9765.18     9962.68    283.75 o 
   1  10   0     1059.76      930.89     42.79 o 
   2  10   0      241.63      189.40     37.45 o 
   3  10   0     2100.38     2245.98     79.30 o 
   4  10   0      836.61      948.49     48.67 o 
   5  10   0      254.74      305.36     47.10 o 
   6  10   0       60.90       24.46     63.54 o 
   7  10   0       70.23      -48.43     74.28 o 
   8  10   0     1328.03     1277.83     69.58 o 
   9  10   0       13.98      164.85     74.15 o 
  10  10   0       86.69       42.97     78.76 o 
  11  10   0       19.15      139.91     81.26 o 
  12  10   0        0.34       12.94    143.28 o 
  13  10   0       53.42       58.63     80.70 o 
  14  10   0        0.31      -56.99    363.27 o 
   1  11   0    12931.72    12112.86    210.40 o 
   2  11   0     5269.74     5316.15    113.29 o 
   3  11   0      439.68      450.95     43.78 o 
   4  11   0    17218.83    16975.62    377.99 o 
   5  11   0     2329.30     2385.79     93.72 o 
   6  11   0     2889.74     2976.91     75.60 o 
   7  11   0    12375.29    12260.20    258.84 o 
   8  11   0     3175.57     3228.61    188.11 o 
   9  11   0     2822.58     2912.35     86.77 o 
  10  11   0     2872.56     2946.27    149.64 o 
  11  11   0      471.01      341.73     74.95 o 
  12  11   0     2296.28     2204.27     99.22 o 
  13  11   0     3921.04     4012.07    285.53 o 
  14  11   0        2.41      -55.54    160.36 o 
   0  12   0     1586.35     1643.48     74.27 o 
   1  12   0     2815.63     2810.69     61.82 o 
   2  12   0      134.12       69.90     56.88 o 
   3  12   0      139.19      103.38     56.17 o 
   4  12   0      145.74      189.06     47.91 o 
   5  12   0      419.35      515.12     52.43 o 
   6  12   0      701.23      719.36     62.03 o 
   7  12   0     4863.68     4885.34    172.65 o 
   8  12   0     1018.80     1040.88     70.42 o 
   9  12   0      805.64      844.28     68.36 o 
  10  12   0        0.60       16.89     78.40 o 
  11  12   0      205.94      167.98     72.11 o 
  12  12   0       38.33       74.18    132.78 o 
  13  12   0       15.84     -152.96    170.50 o 
  14  12   0      152.01      474.44     85.14 o 
   1  13   0     9054.18     9096.22    177.23 o 
   2  13   0     4104.59     3913.48    143.43 o 
   3  13   0       15.82       30.15     47.07 o 
   4  13   0    14116.53    14138.96    261.30 o 
   5  13   0     1577.14     1772.53     68.34 o 
   6  13   0     4027.52     4272.68    181.45 o 
   7  13   0    11041.95    10672.42    223.70 o 
   8  13   0     1881.99     1964.89    192.69 o 
   9  13   0     1962.30     1806.00     80.02 o 
  10  13   0     3481.93     3480.52    103.87 o 
  11  13   0      288.05      157.69    160.89 o 
  12  13   0     1742.02     1971.59    172.28 o 
  13  13   0     1583.22     1719.35    105.56 o 
  14  13   0       15.19      -31.39    162.65 o 
   0  14   0     1300.09     1328.07     81.81 o 
   1  14   0     2119.92     1970.16     62.89 o 
   2  14   0      968.27      882.17     54.64 o 
   3  14   0     1872.72     1795.37     79.44 o 
   4  14   0        0.79      -28.52    172.35 o 
   5  14   0      647.60      526.97     60.60 o 
   6  14   0     1889.18     1933.57     74.27 o 
   7  14   0      286.99      291.76     75.82 o 
   8  14   0      810.45      745.07     67.84 o 
   9  14   0     1032.87      942.19     71.87 o 
  10  14   0        1.07      -57.44    116.73 o 
  11  14   0     1503.49     1428.81    119.17 o 
  12  14   0       57.76      -17.31    161.46 o 
  13  14   0      120.74       69.28    105.71 o 
   1  15   0     4467.56     4566.94    109.99 o 
   2  15   0     1709.18     1657.06     63.34 o 
   3  15   0      932.19      860.61     61.67 o 
   4  15   0     4567.34     4558.48    100.38 o 
   5  15   0     3405.08     3445.86     84.25 o 
   6  15   0      427.20      353.39    169.54 o 
   7  15   0     5416.12     5348.39    114.07 o 
   8  15   0      855.75      900.60     68.20 o 
   9  15   0      575.04      511.68     75.46 o 
  10  15   0     1826.26     1821.66     91.74 o 
  11  15   0      195.69      306.97    118.65 o 
  12  15   0     1289.13     1603.07    104.82 o 
  13  15   0     1776.65     1724.10    108.95 o 
   0  16   0     6175.99     6214.73    187.00 o 
   1  16   0       82.24       45.95    111.86 o 
   2  16   0     3329.19     3201.80    145.50 o 
   3  16   0     3797.14     3918.26     87.71 o 
   4  16   0      768.78      784.02    143.43 o 
   5  16   0     1102.49      946.71     66.33 o 
   6  16   0     5005.65     5091.27    170.35 o 
   7  16   0       18.25      -95.17    117.69 o 
   8  16   0     2501.58     2473.14     86.72 o 
   9  16   0      657.87      490.67     77.61 o 
  10  16   0       90.12       96.61     88.26 o 
  11  16   0     1198.83     1217.92     89.69 o 
  12  16   0       90.72      100.70    101.80 o 
   1  17   0      569.68      553.12    124.86 o 
   2  17   0     2801.23     2743.25    157.19 o 
   3  17   0      399.29      286.01    183.30 o 
   4  17   0     3024.56     2946.18     84.26 o 
   5  17   0     1155.43     1127.01    109.25 o 
   6  17   0     1076.89      922.98     79.96 o 
   7  17   0      830.01      882.11     74.79 o 
   8  17   0      143.35       21.06     83.50 o 
   9  17   0       32.38     -136.52    139.55 o 
  10  17   0     1276.83     1282.93     93.50 o 
  11  17   0       20.49        8.00     98.49 o 
  12  17   0      546.49      713.96    157.78 o 
   0  18   0     6534.95     6338.71    197.80 o 
   1  18   0     1375.21     1348.49     69.46 o 
   2  18   0     1677.37     1727.41    119.17 o 
   3  18   0     8669.58     8785.35    190.08 o 
   4  18   0      444.59      262.63    134.70 o 
   5  18   0     3565.03     3336.33    149.35 o 
   6  18   0     1780.44     1720.47     80.12 o 
   7  18   0       82.58       28.51    128.13 o 
   8  18   0     2077.57     2022.66     95.30 o 
   9  18   0     1667.73     1540.96     93.05 o 
  10  18   0       22.17       50.64    105.85 o 
  11  18   0     1841.09     1760.57    104.36 o 
  12  18   0      566.84      535.36     96.19 o 
   1  19   0     1455.93     1335.63     72.48 o 
   2  19   0     1492.18     1467.49     74.16 o 
   3  19   0       45.12       28.51     95.79 o 
   4  19   0        4.69      -67.50    125.41 o 
   5  19   0      181.51       34.43     79.86 o 
   6  19   0       71.32      -32.31    135.33 o 
   7  19   0      396.75      511.43     97.20 o 
   8  19   0        1.08     -136.32    136.32 o 
   9  19   0       22.82      152.14    198.69 o 
  10  19   0      179.49      212.05     80.39 o 
  11  19   0       18.13      -13.56    162.03 o 
   0  20   0     8830.29     9461.61    295.59 o 
   1  20   0      616.29      632.13     66.48 o 
   2  20   0     1402.77     1390.23    120.05 o 
   3  20   0     2255.84     2304.53     84.99 o 
   4  20   0       42.97      -32.29    120.37 o 
   5  20   0     2957.37     3016.05     96.43 o 
   6  20   0     1881.48     1798.57     89.81 o 
   7  20   0        2.00       57.57    117.84 o 
   8  20   0     3083.01     2967.11    118.43 o 
   9  20   0     2532.58     2323.96    207.86 o 
  10  20   0        3.36      220.07     99.72 o 
  11  20   0      736.69      764.79     97.39 o 
   1  21   0      161.19       16.70    131.58 o 
   2  21   0        1.77       46.08    118.65 o 
   3  21   0      353.25      359.96     70.87 o 
   4  21   0        6.78       28.79    120.72 o 
   5  21   0       23.03       18.67    166.06 o 
   6  21   0       41.07       33.91    265.11 o 
   7  21   0       22.58     -123.81    142.63 o 
   8  21   0        2.06      -29.67     77.20 o 
   9  21   0       45.34     -190.66    240.11 o 
  10  21   0        2.91       24.89    160.20 o 
   0  22   0     3810.84     4088.07    156.23 o 
   1  22   0     1177.61     1252.20    147.87 o 
   2  22   0      836.12      891.98    101.34 o 
   3  22   0     3019.22     3216.03    101.38 o 
   4  22   0        1.99      -35.72    125.53 o 
   5  22   0     2978.82     2998.15    105.23 o 
   6  22   0     1294.42     1244.36    125.97 o 
   7  22   0       49.30     -103.66    153.54 o 
   8  22   0     2085.45     2041.09    107.94 o 
   9  22   0     1806.01     1876.05    109.11 o 
   1  23   0      135.36       51.24     88.64 o 
   2  23   0      528.87      443.91     77.72 o 
   3  23   0       33.73      -52.59    130.31 o 
   4  23   0      297.55      163.78     99.41 o 
   5  23   0      120.05      148.98    199.50 o 
   6  23   0       52.06      -15.94    186.18 o 
   7  23   0       60.54      170.80     78.16 o 
   8  23   0       36.99      -17.73    106.34 o 
   0  24   0     2003.48     1981.09    139.21 o 
   1  24   0      318.19      508.63    159.78 o 
   2  24   0      675.64      590.03     84.94 o 
   3  24   0     1022.35     1217.73     92.46 o 
   4  24   0       63.58      -39.49     95.56 o 
   5  24   0      744.21      822.88     86.71 o 
   6  24   0     1844.81     1877.83    104.65 o 
   7  24   0      115.34      202.29    146.68 o 
   8  24   0      769.25      658.90    172.65 o 
   1  25   0      853.42      853.19     86.20 o 
   2  25   0      592.78      650.09     84.46 o 
   3  25   0       96.73      207.09    154.45 o 
   4  25   0      248.84      192.13     84.18 o 
   5  25   0      186.54      151.71    101.86 o 
   6  25   0       82.16      -38.50    162.18 o 
   7  25   0      697.63      771.62     94.90 o 
   0  26   0      911.45      931.00    124.42 o 
   1  26   0      415.68      401.27     83.89 o 
   2  26   0      210.22      308.22     78.86 o 
   3  26   0      763.15      751.27     92.12 o 
   4  26   0       35.64      -83.87    157.84 o 
   5  26   0      401.31      393.52     86.46 o 
   1  27   0      597.62      357.64    209.93 o 
   2  27   0      453.05      447.04     90.56 o 
   3  27   0       26.74       42.36     83.68 o 
   4  27   0      882.76      958.32     93.65 o 
 -16   1   1       39.75     -241.14    241.14 o 
 -15   1   1     2509.37     2499.77    186.55 o 
 -14   1   1     2907.14     2985.91    190.40 o 
 -13   1   1      124.40       68.50    185.52 o 
 -12   1   1     1567.84     1546.58    126.93 o 
 -11   1   1     4112.71     4073.57    206.23 o 
 -10   1   1     4587.45     4423.75    208.45 o 
  -9   1   1     7878.42     7760.43    360.68 o 
  -8   1   1     6859.01     7071.46    304.61 o 
  -7   1   1     8783.31     9388.38    354.32 o 
  -6   1   1    43942.64    44194.90   1097.43 o 
  -5   1   1      213.03      273.99     47.19 o 
  -4   1   1      774.44      630.53     49.56 o 
  -3   1   1    45718.16    47680.84    664.85 o 
  -2   1   1        4.93      -25.30     56.22 o 
  -1   1   1    38525.99    36834.50    978.04 o 
   0   1   1    31877.52    32306.16    532.29 o 
   1   1   1     1723.43     1908.74     63.91 o 
   2   1   1    57659.74    56526.28    806.13 o 
   3   1   1     9710.19    10206.20    224.72 o 
   4   1   1      697.65      666.62     52.82 o 
   5   1   1    44542.82    44128.62    732.16 o 
   6   1   1     6631.88     6121.82    205.49 o 
   7   1   1    10009.20     9598.75    293.52 o 
   8   1   1    14827.81    14245.30    447.52 o 
   9   1   1     2965.21     2967.12    131.37 o 
  10   1   1     4427.01     4229.21    165.84 o 
  11   1   1     7104.36     6769.37    261.12 o 
  12   1   1      122.84       93.20    104.00 o 
  13   1   1     2019.19     1873.53    148.39 o 
  14   1   1     2352.66     2193.53    164.81 o 
  15   1   1        0.80      -34.47    123.53 o 
 -16   2   1      339.76      384.50    116.73 o 
 -15   2   1       68.76       22.49    113.18 o 
 -14   2   1      329.97      287.01    113.18 o 
 -13   2   1      307.60      377.99    103.26 o 
 -12   2   1      278.47       10.50    198.83 o 
 -11   2   1      440.53      399.15     85.95 o 
 -10   2   1     1638.35     1529.42    112.14 o 
  -9   2   1       75.24       34.47     77.67 o 
  -8   2   1     2750.38     2877.46    120.57 o 
  -7   2   1     3050.54     3083.25    115.84 o 
  -6   2   1     1266.79     1608.57     73.67 o 
  -5   2   1     1799.13     1996.03     70.27 o 
  -4   2   1     8886.56     9442.97    219.55 o 
  -3   2   1      163.45      223.98     42.46 o 
  -2   2   1      180.65      269.25     31.22 o 
  -1   2   1      323.22      249.87     24.85 o 
   0   2   1      247.68      199.72     23.08 o 
   1   2   1     2162.19     2672.12     83.00 o 
   2   2   1     1766.87     2056.68     70.27 o 
   3   2   1     3912.78     4515.92    143.50 o 
   4   2   1    13986.07    14000.01    310.83 o 
   5   2   1      784.09      858.95     59.62 o 
   6   2   1     2609.64     2344.87     89.06 o 
   7   2   1      450.93      576.38     72.64 o 
   8   2   1      163.72     -122.05    171.32 o 
   9   2   1     4857.40     4594.92    170.72 o 
  10   2   1        5.97       -9.17    174.13 o 
  11   2   1      718.34      570.17    101.93 o 
  12   2   1     1020.01     1104.09    124.42 o 
  13   2   1      364.24      607.60    115.39 o 
  14   2   1       42.40     -234.93    234.93 o 
  15   2   1       32.16     -158.45    252.54 o 
 -16   3   1       32.49      251.94    114.21 o 
 -15   3   1     1588.28     1604.57    148.53 o 
 -14   3   1     2397.32     2593.42    166.29 o 
 -13   3   1       26.46     -172.94    194.99 o 
 -12   3   1     4731.34     4542.84    210.67 o 
 -11   3   1     2336.37     2342.80    137.59 o 
 -10   3   1      763.47      938.99     95.13 o 
  -9   3   1     9560.63     9500.66    372.96 o 
  -8   3   1     5776.42     5598.41    211.41 o 
  -7   3   1     4232.27     4550.54    156.82 o 
  -6   3   1    36110.93    37224.48    715.74 o 
  -5   3   1       20.91      -66.87     99.42 o 
  -4   3   1    22899.49    24577.54    379.91 o 
  -3   3   1     5721.65     5265.69    151.34 o 
  -2   3   1     3447.33     3429.88    100.01 o 
  -1   3   1    19337.88    16717.70    505.81 o 
   0   3   1    21229.37    21417.66    373.11 o 
   1   3   1     2269.05     2469.74     78.41 o 
   2   3   1    31712.34    34292.57    497.82 o 
   3   3   1     8458.93     7932.93    214.52 o 
   4   3   1     4585.32     4617.70    160.66 o 
   5   3   1    19461.46    19920.19    451.07 o 
   6   3   1    11047.16    11027.72    335.68 o 
   7   3   1     1389.98     1415.65     90.39 o 
   8   3   1    12103.11    11340.46    421.93 o 
   9   3   1     2940.36     2720.50    134.63 o 
  10   3   1     3876.73     3755.05    165.25 o 
  11   3   1     6761.70     6716.85    279.76 o 
  12   3   1       92.59     -214.52    214.52 o 
  13   3   1     1466.63     1894.39    147.94 o 
  14   3   1     2596.95     2641.65    184.93 o 
  15   3   1       24.38      -34.77    128.86 o 
 -16   4   1      973.59      896.08    136.85 o 
 -15   4   1      127.89      -42.16    237.00 o 
 -14   4   1      798.05      987.36    120.13 o 
 -13   4   1     1699.49     1578.24    134.77 o 
 -12   4   1      414.45      271.77     99.42 o 
 -11   4   1     1037.21     1216.67    101.93 o 
 -10   4   1     1554.93     1622.18    105.93 o 
  -9   4   1      659.62      857.62     87.43 o 
  -8   4   1     5178.66     4906.93    177.97 o 
  -7   4   1    10711.60    11805.59    339.53 o 
  -6   4   1        1.83      -93.50    115.39 o 
  -5   4   1     1018.48      900.96     56.22 o 
  -4   4   1    12195.49    12664.40    246.32 o 
  -3   4   1    14083.77    14898.76    247.36 o 
  -2   4   1     8878.57     8529.72    185.37 o 
  -1   4   1    11247.27    12120.12    378.43 o 
   0   4   1      136.21       83.88     34.03 o 
   1   4   1    10312.11    11077.57    216.73 o 
   2   4   1     1990.57     2174.30     76.63 o 
   3   4   1      535.49      553.15     50.00 o 
   4   4   1    10622.64    10326.03    279.76 o 
   5   4   1     1134.41     1207.06     67.61 o 
   6   4   1     5427.65     5778.01    203.27 o 
   7   4   1     5639.90     5595.60    209.78 o 
   8   4   1      178.13      168.51     84.33 o 
   9   4   1    13567.16    12988.83    521.49 o 
  10   4   1      105.29      -38.17    179.45 o 
  11   4   1       30.19       10.50    197.06 o 
  12   4   1     2426.65     2296.50    153.86 o 
  13   4   1     1047.12     1005.56    132.85 o 
  14   4   1      207.15       87.73    245.88 o 
  15   4   1      170.35      -64.06    230.20 o 
 -16   5   1      160.01     -156.52    258.01 o 
 -15   5   1     1349.56     1403.37    139.95 o 
 -14   5   1     1240.74     1483.41    133.59 o 
 -13   5   1       72.68       70.72    202.09 o 
 -12   5   1     4704.90     4674.66    195.43 o 
 -11   5   1      693.14      828.62     95.27 o 
 -10   5   1       76.89      102.67     80.48 o 
  -9   5   1     5886.80     5874.76    208.01 o 
  -8   5   1     1169.95     1144.48     84.77 o 
  -7   5   1     3032.18     3097.90    105.33 o 
  -6   5   1     6531.89     6617.58    195.87 o 
  -5   5   1     2512.47     2538.83     73.97 o 
  -4   5   1    23522.41    24402.08    360.83 o 
  -3   5   1     4109.48     4098.57    130.78 o 
  -2   5   1      342.10      275.02     44.83 o 
  -1   5   1    52683.63    48477.81   1347.01 o 
   0   5   1    21734.09    20373.78    434.06 o 
   1   5   1      305.85      351.07     44.68 o 
   2   5   1     8681.43     8209.13    206.23 o 
   3   5   1    20861.32    21212.90    421.49 o 
   4   5   1    15334.95    15882.42    398.26 o 
   5   5   1     9881.09     9831.02    319.26 o 
   6   5   1     1977.23     1978.13     92.32 o 
   7   5   1     1813.25     1897.94    100.30 o 
   8   5   1     7961.19     8439.03    327.84 o 
   9   5   1     1015.46     1025.09    104.30 o 
  10   5   1     4537.68     4219.30    197.95 o 
  11   5   1     6954.80     6563.58    287.60 o 
  12   5   1      345.31      363.05    106.96 o 
  13   5   1     1127.90      947.12    136.25 o 
  14   5   1     1016.30     1060.89    144.54 o 
  15   5   1        0.84      114.80    116.58 o 
 -15   6   1      446.34      516.76    117.47 o 
 -14   6   1      301.14       52.96    225.76 o 
 -13   6   1     2678.13     3013.57    153.27 o 
 -12   6   1      437.36      443.82     97.79 o 
 -11   6   1     2509.45     2463.23    129.74 o 
 -10   6   1     8058.49     8132.65    288.63 o 
  -9   6   1      226.76       53.70    175.31 o 
  -8   6   1    11849.34    12158.29    356.84 o 
  -7   6   1     3245.63     3114.02     98.09 o 
  -6   6   1     1117.57     1237.53     70.57 o 
  -5   6   1    15736.36    16225.65    315.56 o 
  -4   6   1    23893.92    24458.30    368.37 o 
  -3   6   1    21294.96    20971.32    336.27 o 
  -2   6   1    30883.23    31558.91    553.75 o 
  -1   6   1     5053.13     4564.00    171.91 o 
   0   6   1     4528.22     3872.82    139.07 o 
   1   6   1     1623.62     1184.72     54.00 o 
   2   6   1      125.48      138.33     45.12 o 
   3   6   1     6142.36     6200.68    207.12 o 
   4   6   1    19953.16    20222.88    506.70 o 
   5   6   1     1534.67     1819.53     82.70 o 
   6   6   1     9020.54     9215.43    355.80 o 
   7   6   1     9296.59     9295.76    358.02 o 
   8   6   1      826.07      911.02     93.94 o 
   9   6   1     1383.57     1360.32    109.62 o 
  10   6   1     1325.77     1408.85    116.73 o 
  11   6   1      375.63      200.46    104.30 o 
  12   6   1     3611.76     3539.80    209.49 o 
  13   6   1     1127.72     1169.63    139.80 o 
  14   6   1      515.21      428.44    124.71 o 
  15   6   1     1228.92     1132.35    162.74 o 
 -15   7   1      397.54      584.07    119.83 o 
 -14   7   1      860.02      952.45    124.71 o 
 -13   7   1        1.44       70.27     97.94 o 
 -12   7   1     2858.00     2938.71    149.42 o 
 -11   7   1        6.42      108.74     85.66 o 
 -10   7   1        1.44     -131.67    157.11 o 
  -9   7   1     4460.87     4785.76    158.89 o 
  -8   7   1      864.03      822.70     81.22 o 
  -7   7   1     1569.23     1493.62     84.33 o 
  -6   7   1     1095.25     1107.05     68.50 o 
  -5   7   1      822.99      956.15     62.88 o 
  -4   7   1     9274.02     9465.75    235.97 o 
  -3   7   1      141.20      277.98     48.08 o 
  -2   7   1      262.24      239.96     46.16 o 
  -1   7   1     1665.08     1324.97     62.58 o 
   0   7   1    51189.05    50380.34   1083.82 o 
   1   7   1     1038.23     1028.93     54.00 o 
   2   7   1    14474.25    15137.54    340.27 o 
   3   7   1      335.65      312.90     50.45 o 
   4   7   1     3569.09     3858.76    139.95 o 
   5   7   1     4271.15     4394.46    168.80 o 
   6   7   1     1469.34     1774.41     95.27 o 
   7   7   1       96.16     -164.95    164.95 o 
   8   7   1     4638.83     4556.60    208.15 o 
   9   7   1      307.60       26.78    186.11 o 
  10   7   1      881.84      975.97    106.37 o 
  11   7   1     1363.37     1593.33    136.40 o 
  12   7   1      203.03      209.19    107.70 o 
  13   7   1      475.08      414.83    125.90 o 
  14   7   1      825.30      893.42    140.99 o 
 -15   8   1      656.98      807.91    125.75 o 
 -14   8   1      545.07      436.87    123.98 o 
 -13   8   1     3752.23     4041.47    170.28 o 
 -12   8   1       94.60     -149.13    204.46 o 
 -11   8   1     2209.94     2387.63    121.76 o 
 -10   8   1     3701.85     3839.82    138.18 o 
  -9   8   1       11.72      -57.11    176.49 o 
  -8   8   1     7566.13     7944.17    256.09 o 
  -7   8   1    10912.99    10776.81    321.48 o 
  -6   8   1       97.89       36.84     63.61 o 
  -5   8   1    26715.10    26948.60    435.24 o 
  -4   8   1     5677.86     5520.00    176.79 o 
  -3   8   1     4089.82     4078.60    127.82 o 
  -2   8   1    37830.05    36878.74    720.92 o 
  -1   8   1    22829.40    21846.39    579.64 o 
   0   8   1     1951.88     1523.35     65.83 o 
   1   8   1    19479.18    20019.17    431.40 o 
   2   8   1    10518.31    10876.52    299.73 o 
   3   8   1    39887.31    41244.79    940.02 o 
   4   8   1     8126.46     8470.40    314.23 o 
   5   8   1     3519.47     3514.35    141.88 o 
   6   8   1     3177.37     2887.52    128.41 o 
   7   8   1    14102.30    14018.06    573.27 o 
   8   8   1       36.28        0.00    171.46 o 
   9   8   1     3670.08     3579.89    182.12 o 
  10   8   1     2851.50     2724.94    164.95 o 
  11   8   1     1496.08     1233.83    128.27 o 
  12   8   1     2369.66     2080.80    166.43 o 
  13   8   1     1001.63      994.17    141.43 o 
  14   8   1      545.70      465.72    136.25 o 
 -15   9   1      191.80      160.52    116.43 o 
 -14   9   1       57.02      -60.95    114.51 o 
 -13   9   1        4.87      -64.06    206.38 o 
 -12   9   1        2.40       23.67    185.37 o 
 -11   9   1       21.99      -92.46     92.46 o 
 -10   9   1      241.18       56.37    170.43 o 
  -9   9   1      506.76      481.11     87.29 o 
  -8   9   1        3.56       37.28    164.36 o 
  -7   9   1      884.56      954.52     82.70 o 
  -6   9   1      157.48      114.65     64.80 o 
  -5   9   1      896.57      965.91     73.97 o 
  -4   9   1      140.39      121.61     56.07 o 
  -3   9   1     2239.42     2155.95     73.82 o 
  -2   9   1     2664.22     2785.59     98.68 o 
  -1   9   1     6269.38     6273.46    214.66 o 
   0   9   1     4593.45     4387.06    157.71 o 
   1   9   1      231.15      277.83     51.78 o 
   2   9   1      960.63      878.48     60.95 o 
   3   9   1     3132.56     3198.94    114.80 o 
   4   9   1      114.19       16.72    121.02 o 
   5   9   1     4019.74     4336.46    179.16 o 
   6   9   1      156.96      243.66     71.46 o 
   7   9   1        5.90      -15.24    175.31 o 
   8   9   1      442.83      400.18     87.14 o 
   9   9   1       85.20      106.81     88.32 o 
  10   9   1      236.92      276.21     95.27 o 
  11   9   1      316.72      289.97    107.70 o 
  12   9   1      352.78      -38.76    226.35 o 
  13   9   1      283.10      292.78    119.83 o 
  14   9   1        8.33       78.11    219.40 o 
 -15  10   1     1073.82     1255.73    137.14 o 
 -14  10   1      662.09      615.14    125.01 o 
 -13  10   1     3031.75     3491.72    162.88 o 
 -12  10   1      322.20      433.03    102.97 o 
 -11  10   1     3048.15     2964.90    130.63 o 
 -10  10   1    10389.48    10511.25    335.09 o 
  -9  10   1      567.71      470.16     91.87 o 
  -8  10   1     7516.78     7531.26    218.07 o 
  -7  10   1     3411.25     3687.15    115.25 o 
  -6  10   1      250.66      327.99     71.75 o 
  -5  10   1    13209.88    13460.91    335.24 o 
  -4  10   1    10575.49    10170.25    286.56 o 
  -3  10   1      258.77      -14.94    119.68 o 
  -2  10   1    46027.47    43361.54    909.55 o 
  -1  10   1     5522.62     5121.59    194.40 o 
   0  10   1     6193.27     6125.52    214.96 o 
   1  10   1    22812.32    22822.66    576.53 o 
   2  10   1    13745.42    13702.65    411.72 o 
   3  10   1    11900.95    12465.41    420.89 o 
   4  10   1    13941.27    15117.56    532.29 o 
   5  10   1     1417.77     1323.34     91.28 o 
   6  10   1    11117.91    10603.86    449.74 o 
   7  10   1     6286.52     6233.67    289.37 o 
   8  10   1      530.26      456.99     88.47 o 
   9  10   1     1249.90     1326.89    116.13 o 
  10  10   1     4651.07     4478.49    237.15 o 
  11  10   1      366.08      490.28    106.22 o 
  12  10   1     3223.37     3118.31    211.41 o 
  13  10   1     1019.42     1039.29    141.14 o 
  14  10   1      350.69      364.53    129.01 o 
 -14  11   1        0.58     -130.63    229.31 o 
 -13  11   1      165.77      162.00    114.36 o 
 -12  11   1      269.27      472.82    105.48 o 
 -11  11   1        2.47       96.46     90.69 o 
 -10  11   1       38.84     -176.20    176.20 o 
  -9  11   1      214.28      162.29     84.77 o 
  -8  11   1      172.71       10.21     85.66 o 
  -7  11   1      120.78       15.09    166.73 o 
  -6  11   1       17.84       33.14     71.01 o 
  -5  11   1     2813.78     2921.11    100.01 o 
  -4  11   1       44.12       77.82     61.25 o 
  -3  11   1      362.55      359.94     61.25 o 
  -2  11   1      639.49      513.80     63.91 o 
  -1  11   1      708.41      793.85     64.35 o 
   0  11   1      285.35      305.50     56.96 o 
   1  11   1       95.43       70.57     54.15 o 
   2  11   1     1303.93     1435.77     76.78 o 
   3  11   1     2171.85     2397.10    102.97 o 
   4  11   1      143.05      195.43     67.46 o 
   5  11   1       49.26        0.00    152.53 o 
   6  11   1      297.65      330.65     82.40 o 
   7  11   1      326.24      305.35     89.06 o 
   8  11   1        4.74      102.38     79.30 o 
   9  11   1      136.65       63.32     86.84 o 
  10  11   1       15.92       52.37     98.09 o 
  11  11   1      100.35      -85.95    204.16 o 
  12  11   1       19.72       40.24    210.08 o 
  13  11   1       21.44      211.41    119.54 o 
  14  11   1        8.96     -129.74    246.91 o 
 -14  12   1     1006.85     1065.33    135.81 o 
 -13  12   1     2405.04     2504.80    152.82 o 
 -12  12   1      297.34       38.32    226.65 o 
 -11  12   1     2783.66     2802.90    139.66 o 
 -10  12   1     6459.69     6395.52    190.99 o 
  -9  12   1      120.61       37.58     84.47 o 
  -8  12   1     4327.15     4371.23    131.82 o 
  -7  12   1    16249.58    16536.92    415.27 o 
  -6  12   1       11.79     -157.26    157.26 o 
  -5  12   1     5457.41     4997.47    154.75 o 
  -4  12   1     3922.54     3881.25    130.04 o 
  -3  12   1      373.97      338.05     66.43 o 
  -1  12   1     7531.79     6946.30    258.01 o 
   0  12   1     2707.05     2608.21    105.33 o 
   1  12   1    15927.94    14742.97    486.88 o 
   2  12   1     1477.20     1489.48     81.96 o 
   3  12   1     7199.65     7069.24    298.69 o 
   4  12   1     7703.02     7462.03    319.11 o 
   5  12   1     1420.62     1365.50    102.08 o 
   6  12   1     5057.65     5067.15    237.59 o 
   7  12   1     8900.47     8854.31    439.83 o 
   8  12   1       17.16      142.17     82.85 o 
   9  12   1     4015.68     3936.73    215.11 o 
  10  12   1     2021.76     2156.55    163.33 o 
  11  12   1      241.98      155.34    110.36 o 
  12  12   1     3165.49     2755.26    209.49 o 
  13  12   1     1027.70      939.87    149.57 o 
 -14  13   1      407.57      684.53    123.09 o 
 -13  13   1        9.04       14.65    221.02 o 
 -12  13   1     1112.14     1062.52    130.78 o 
 -11  13   1       44.07       23.82    179.75 o 
 -10  13   1       21.06       54.59    177.09 o 
  -9  13   1      701.40      876.85     97.05 o 
  -8  13   1      108.77     -172.06    172.06 o 
  -7  13   1     1206.50     1199.95    100.75 o 
  -6  13   1      522.17      675.06     84.18 o 
  -5  13   1      524.26      425.18     76.63 o 
  -4  13   1      856.90      899.78     80.48 o 
  -3  13   1      344.90      431.40     68.64 o 
  -2  13   1     1777.75     1750.15     93.94 o 
  -1  13   1      543.62      415.27     72.94 o 
   0  13   1    11859.56    11847.17    435.24 o 
   1  13   1      484.90      442.05     70.12 o 
   2  13   1     2412.51     2518.56    115.69 o 
   3  13   1     1462.49     1493.03     94.24 o 
   4  13   1       34.05       29.29    153.42 o 
   5  13   1      757.52      563.07     90.54 o 
   6  13   1      324.90      157.26     88.03 o 
   7  13   1      457.58      460.25     93.06 o 
   8  13   1     1516.19     1416.25    114.65 o 
   9  13   1       61.85     -169.39    169.39 o 
  10  13   1      209.38       36.25    207.27 o 
  11  13   1      283.78      252.83    110.96 o 
  12  13   1        2.65      239.96    111.70 o 
  13  13   1      141.67      230.05    127.97 o 
 -14  14   1      775.76      866.35    129.01 o 
 -13  14   1     2226.60     2386.74    160.66 o 
 -12  14   1      506.89      532.59    114.95 o 
 -11  14   1     2397.95     2528.77    143.65 o 
 -10  14   1     5574.26     5229.74    171.61 o 
  -9  14   1      456.88      336.27     89.95 o 
  -8  14   1     2416.20     2451.84    113.18 o 
  -7  14   1     2584.79     2514.42    120.28 o 
  -6  14   1      185.65      149.42     83.14 o 
  -5  14   1     3945.34     4304.21    139.80 o 
  -4  14   1     8153.48     7683.79    266.59 o 
  -3  14   1     2509.78     2465.30    108.00 o 
  -2  14   1    14103.11    13264.74    468.24 o 
  -1  14   1     1929.67     1815.10     99.71 o 
   0  14   1     1248.83     1010.74     84.62 o 
   1  14   1     6092.85     6309.27    268.51 o 
   2  14   1      299.12      223.84     73.97 o 
   3  14   1      371.36      295.14     76.34 o 
   4  14   1    10000.17     9920.08    446.64 o 
   5  14   1       28.46      100.75     76.63 o 
   6  14   1     9300.74     9313.81    459.21 o 
   7  14   1     3482.80     3577.38    190.84 o 
   8  14   1       48.81       41.28    167.62 o 
   9  14   1     2687.78     2389.26    167.32 o 
  10  14   1     1026.77     1047.28    126.64 o 
  11  14   1      154.53      -80.63    206.08 o 
  12  14   1     3224.01     2878.94    219.99 o 
  13  14   1      915.97      895.05    148.53 o 
 -13  15   1       47.96        0.00    240.55 o 
 -12  15   1      819.66     1094.47    126.79 o 
 -11  15   1      958.98      783.50    121.76 o 
 -10  15   1      140.19       46.75    196.32 o 
  -9  15   1     2178.96     2142.05    124.42 o 
  -8  15   1      725.84      638.96     92.91 o 
  -7  15   1     1385.54     1354.85    101.64 o 
  -6  15   1     3272.59     3011.94    124.27 o 
  -5  15   1     1488.05     1364.17    103.12 o 
  -4  15   1     1164.38      984.26     98.68 o 
  -3  15   1     5289.03     5280.78    200.90 o 
  -2  15   1       52.14      -86.10    158.00 o 
  -1  15   1     4433.29     4263.97    180.64 o 
   0  15   1     2725.19     2535.72    124.27 o 
   1  15   1      647.99      709.38     77.67 o 
   2  15   1      627.45      537.32     86.84 o 
   3  15   1     3796.37     3828.58    174.13 o 
   4  15   1       20.86      -22.78     81.07 o 
   5  15   1     4887.04     4492.40    219.69 o 
   6  15   1      958.59      978.34    101.19 o 
   7  15   1       35.75      -61.10    177.83 o 
   8  15   1      943.62      969.61    108.15 o 
   9  15   1       46.26      217.33     95.13 o 
  10  15   1      391.00     -126.93    226.94 o 
  11  15   1      959.38      805.25    134.92 o 
  12  15   1      118.91      118.80    122.79 o 
 -13  16   1     1352.66     1362.54    145.57 o 
 -12  16   1      212.64       87.73    229.31 o 
 -11  16   1     1047.67      976.56    124.12 o 
 -10  16   1     1386.98     1540.07    123.09 o 
  -9  16   1      629.79      521.35    109.03 o 
  -8  16   1     1693.44     1604.57    110.07 o 
  -7  16   1     3239.02     3292.88    133.59 o 
  -6  16   1        8.41       64.35    147.94 o 
  -5  16   1     3511.90     3401.03    136.11 o 
  -4  16   1     2130.78     1961.85    115.69 o 
  -3  16   1     1866.02     1771.31    113.47 o 
  -2  16   1     3956.14     3899.00    163.62 o 
  -1  16   1     3070.80     3227.35    153.86 o 
   0  16   1      314.62      190.70     84.77 o 
   1  16   1     1384.43     1357.07    102.97 o 
   2  16   1        4.31        7.99    152.68 o 
   3  16   1      933.10      870.93     97.05 o 
   4  16   1     5194.36     4989.63    232.86 o 
   5  16   1      336.02     -191.29    191.29 o 
   6  16   1      715.30      778.62     99.42 o 
   7  16   1     2264.01     1929.16    135.37 o 
   8  16   1      236.15      -68.05    182.26 o 
   9  16   1     1529.49     1756.66    143.80 o 
  10  16   1      378.62      478.00    114.06 o 
  11  16   1      113.56     -216.14    256.09 o 
  12  16   1     1478.23     1415.51    168.36 o 
 -12  17   1     1052.66     1427.19    141.43 o 
 -11  17   1     1164.30     1221.41    129.30 o 
 -10  17   1      112.66     -101.93    208.60 o 
  -9  17   1     2532.51     2538.97    140.25 o 
  -8  17   1     1037.90     1114.74    110.96 o 
  -7  17   1     1526.69     1357.81    110.22 o 
  -6  17   1     5242.20     5325.45    196.91 o 
  -5  17   1      457.78      478.30     86.69 o 
  -4  17   1     1362.30     1528.98    109.18 o 
  -3  17   1     3881.04     3943.09    167.77 o 
  -2  17   1       57.97        8.28    160.37 o 
  -1  17   1     4256.71     4358.06    203.27 o 
   0  17   1     6254.17     5989.27    287.89 o 
   1  17   1       51.90     -172.65    172.65 o 
   2  17   1     5390.14     5539.82    267.92 o 
   3  17   1     3114.83     3094.20    160.81 o 
   4  17   1      105.54      -37.73    168.36 o 
   5  17   1     4736.72     4356.44    210.37 o 
   6  17   1      849.33      701.69     96.46 o 
   7  17   1      489.06      447.08     99.86 o 
   8  17   1     2367.27     2390.29    168.06 o 
   9  17   1      251.66      319.70    100.75 o 
  10  17   1     1231.31     1041.95    134.04 o 
  11  17   1      984.80      557.00    136.85 o 
  12  17   1        2.15      -48.08    242.92 o 
 -12  18   1        1.60     -109.92    236.71 o 
 -11  18   1      486.05      647.98    120.87 o 
 -10  18   1      100.77       87.14    108.59 o 
  -9  18   1       12.06       77.97    101.19 o 
  -8  18   1      971.90     1183.39    106.37 o 
  -7  18   1      358.91      315.26     96.75 o 
  -6  18   1      116.58       52.22    185.37 o 
  -5  18   1     1048.75     1053.79    101.04 o 
  -4  18   1     1314.87     1309.58    107.70 o 
  -3  18   1      173.97        0.00    180.64 o 
  -2  18   1      683.37      687.19     93.65 o 
  -1  18   1      913.66      932.77    103.26 o 
   0  18   1      790.44      497.68    104.15 o 
   1  18   1     2364.60     2275.93    140.69 o 
   2  18   1     1293.47     1347.30    109.92 o 
   3  18   1      121.68       46.90     83.00 o 
   4  18   1     2865.45     3000.26    164.66 o 
   5  18   1        4.42      -52.37     85.95 o 
   6  18   1      655.48      684.67    105.19 o 
   7  18   1      202.27      202.83    102.97 o 
   8  18   1        6.01       12.58    189.22 o 
   9  18   1      411.55      399.15    114.51 o 
  10  18   1      136.76      124.12    111.84 o 
  11  18   1        3.80      139.07    115.10 o 
 -12  19   1     1077.19     1015.77    145.87 o 
 -11  19   1     1225.36     1347.16    137.59 o 
 -10  19   1      378.82      404.47    115.69 o 
  -9  19   1     2653.37     2510.87    147.50 o 
  -8  19   1     1465.80     1380.89    121.16 o 
  -7  19   1      237.50      275.91    102.67 o 
  -6  19   1     5090.41     5223.52    204.75 o 
  -5  19   1      335.21      279.17     90.39 o 
  -4  19   1     2464.63     2364.40    135.96 o 
  -3  19   1     4231.66     4280.69    200.90 o 
  -2  19   1       16.14       32.99     80.78 o 
  -1  19   1     5122.90     4983.71    255.20 o 
   0  19   1     3773.27     3579.30    196.32 o 
   1  19   1      290.67      221.02     84.77 o 
   2  19   1     3307.78     3302.50    178.42 o 
   3  19   1     1356.79     1240.34    111.40 o 
   4  19   1      607.82      657.30    100.01 o 
   5  19   1     3931.09     3752.10    203.42 o 
   6  19   1     1968.11     1956.53    143.80 o 
   7  19   1      636.73      332.13    112.29 o 
   8  19   1     2072.86     2259.36    169.54 o 
   9  19   1      380.52      348.40    117.47 o 
  10  19   1     1165.98     1101.57    144.69 o 
  11  19   1     1694.98     1581.20    175.16 o 
 -11  20   1       12.09      -15.53    226.65 o 
 -10  20   1        0.53       57.70    231.08 o 
  -9  20   1      175.04      193.21    116.28 o 
  -8  20   1      437.73      704.20    112.44 o 
  -7  20   1      142.20      -72.79    198.98 o 
  -6  20   1       26.10      193.95     98.83 o 
  -5  20   1       61.94        6.07     97.05 o 
  -4  20   1        7.63     -189.66    189.66 o 
  -3  20   1      270.66       93.79    189.96 o 
  -2  20   1     1013.51      870.93    102.82 o 
  -1  20   1      536.80      592.21    101.19 o 
   0  20   1        2.62     -130.78    179.45 o 
   1  20   1        1.08      -50.30    161.70 o 
   2  20   1       43.11      -61.69    172.50 o 
   3  20   1        0.39      -10.65    186.70 o 
   4  20   1      104.62      -56.07    183.00 o 
   5  20   1       24.33        0.00    172.65 o 
   6  20   1        6.26     -188.33    188.33 o 
   7  20   1       25.20        0.00    100.45 o 
   8  20   1       63.67      205.49    102.82 o 
   9  20   1        0.77       11.84    112.44 o 
  10  20   1      107.72      107.55    232.71 o 
 -10  21   1      225.26      478.59    122.94 o 
  -9  21   1     2289.29     2343.10    158.59 o 
  -8  21   1      713.16      703.02    116.58 o 
  -7  21   1      626.92      589.70    116.13 o 
  -6  21   1     3713.55     3848.41    190.99 o 
  -5  21   1      891.95      939.73    115.69 o 
  -4  21   1      438.79      266.89    105.04 o 
  -3  21   1     2592.40     2953.95    177.53 o 
  -2  21   1      131.49      182.86     90.39 o 
  -1  21   1     2993.33     2953.36    183.89 o 
   0  21   1     2960.00     3170.24    195.28 o 
   1  21   1       44.41       82.85     85.07 o 
   2  21   1     5941.37     5771.79    301.36 o 
   3  21   1     3360.79     3239.03    192.18 o 
   4  21   1      395.31      440.13    103.71 o 
   5  21   1     2374.25     2037.01    156.67 o 
   6  21   1      662.21      987.95    118.65 o 
   7  21   1     1025.84     1194.04    132.70 o 
   8  21   1     1861.59     1789.35    163.03 o 
   9  21   1      399.99      325.32    121.31 o 
 -10  22   1       26.82     -220.73    227.24 o 
  -9  22   1      109.22      280.20    118.35 o 
  -8  22   1        2.27     -153.42    208.01 o 
  -7  22   1       13.14     -228.57    228.57 o 
  -6  22   1        7.27     -103.86    208.01 o 
  -5  22   1       42.41       24.85    187.44 o 
  -4  22   1       16.39     -198.54    198.54 o 
  -3  22   1      285.33      323.99     99.86 o 
  -2  22   1       71.81      -11.24    187.74 o 
  -1  22   1       15.84      -98.53     98.53 o 
   0  22   1       55.17       22.93    196.91 o 
   1  22   1      138.02      -34.03    200.17 o 
   2  22   1        1.21     -200.76    200.76 o 
   3  22   1       30.13      -96.31    183.45 o 
   4  22   1       52.17      169.84    100.45 o 
   5  22   1       51.28     -209.78    209.78 o 
   6  22   1       19.79     -121.02    193.80 o 
   7  22   1        5.61       14.20    203.42 o 
   8  22   1       35.89     -258.75    258.75 o 
   9  22   1      193.72       98.68    119.39 o 
  -9  23   1     1082.33     1141.22    144.83 o 
  -8  23   1      324.16      234.34    121.16 o 
  -7  23   1      586.04      542.95    122.64 o 
  -6  23   1     2512.14     2823.61    180.04 o 
  -5  23   1      144.29     -104.45    220.73 o 
  -4  23   1     1865.11     1833.14    151.49 o 
  -3  23   1     2356.98     2730.85    181.38 o 
  -2  23   1       38.61       92.76     91.87 o 
  -1  23   1     1944.60     1922.95    163.77 o 
   0  23   1     2198.81     2117.93    166.73 o 
   1  23   1        7.67       98.97     93.94 o 
   2  23   1     2503.65     2612.06    183.60 o 
   3  23   1      965.85     1081.01    127.08 o 
   4  23   1      197.85      348.25    108.59 o 
   5  23   1     1337.99     1218.60    139.66 o 
   6  23   1      784.14      744.44    129.74 o 
   7  23   1      408.04       14.79    250.61 o 
   8  23   1     1511.16     1545.25    169.69 o 
  -8  24   1      148.65      -77.67    231.53 o 
  -7  24   1      229.09      -90.24    255.35 o 
  -6  24   1        0.09       86.84    215.40 o 
  -5  24   1      317.70      390.86    117.76 o 
  -4  24   1      120.42     -145.13    217.33 o 
  -3  24   1       81.23      -91.43    209.34 o 
  -2  24   1       76.35      154.45     95.57 o 
  -1  24   1      165.38       49.12    106.37 o 
   0  24   1      293.46      309.20    114.06 o 
   1  24   1     1364.21     1505.31    140.69 o 
   2  24   1      246.96      387.46    110.96 o 
   3  24   1      127.83       53.70    202.68 o 
   4  24   1      346.75      401.66    109.33 o 
   5  24   1        0.21       19.53    106.52 o 
   6  24   1      132.50       59.47    229.16 o 
   7  24   1      307.13      221.17    119.68 o 
  -7  25   1      615.71      731.13    136.25 o 
  -6  25   1      838.61      862.35    137.44 o 
  -5  25   1      155.50     -114.51    223.39 o 
  -4  25   1      515.31      740.89    123.98 o 
  -3  25   1     1558.31     1692.45    162.14 o 
  -2  25   1       55.40     -195.28    195.28 o 
  -1  25   1      977.64     1246.70    140.99 o 
   0  25   1     1042.90     1068.14    138.03 o 
   1  25   1       14.62       40.54    203.12 o 
   2  25   1      977.10      826.99    126.05 o 
   3  25   1     1057.74     1113.70    140.84 o 
   4  25   1       31.05     -161.11    218.81 o 
   5  25   1      982.53      891.05    136.70 o 
   6  25   1      312.54      327.25    124.71 o 
  -6  26   1        2.81      -63.91    225.61 o 
  -5  26   1      525.04      680.98    127.23 o 
  -4  26   1      320.78      380.36    123.38 o 
  -3  26   1      294.31      372.96    118.35 o 
  -2  26   1     1281.02     1262.39    150.75 o 
  -1  26   1      313.17      153.27    119.68 o 
   0  26   1      274.12      306.68    120.42 o 
   1  26   1      535.69      550.49    126.34 o 
   2  26   1       17.65      210.37    103.71 o 
   3  26   1      351.62       75.01    216.88 o 
   4  26   1      875.06     1033.82    143.36 o 
   5  26   1       40.02       63.02    223.84 o 
  -4  27   1      372.24       77.08    238.78 o 
  -3  27   1      432.86      539.25    124.71 o 
  -2  27   1       11.98     -230.79    230.79 o 
  -1  27   1      340.13      339.82    134.33 o 
   0  27   1      889.28      767.82    146.91 o 
   1  27   1        5.38      115.69    113.18 o 
   2  27   1      498.37      627.27    129.89 o 
   3  27   1      194.90       15.68    238.78 o 
 -16   0   2      561.84      428.00    137.88 o 
 -15   0   2     2512.37     2519.59    307.13 o 
 -14   0   2     3099.46     2999.22    345.59 o 
 -13   0   2     1581.27     1586.82    200.90 o 
 -12   0   2     4861.19     5134.61    525.19 o 
 -11   0   2       37.50      121.90     83.00 o 
 -10   0   2     6320.37     5658.18    534.81 o 
  -9   0   2    12549.05    12501.21   1086.93 o 
  -8   0   2       82.48     -150.90    150.90 o 
  -7   0   2    10222.11     9068.97    649.17 o 
  -6   0   2      538.04      469.27     61.69 o 
  -5   0   2    11546.75    12440.56    548.42 o 
  -4   0   2    30943.29    31370.58    798.59 o 
  -3   0   2    18246.22    18467.55    508.03 o 
  -2   0   2      671.02      578.90     42.90 o 
  -1   0   2    18029.90    19346.32    627.86 o 
   0   0   2    43234.86    42006.10   1260.46 o 
   1   0   2      189.90      309.64     42.61 o 
   2   0   2   104292.13   100793.22   1854.45 o 
   3   0   2     2412.92     2563.68     83.59 o 
   4   0   2    11807.81    12507.72    278.72 o 
   5   0   2    21472.06    20610.19    385.09 o 
   6   0   2     1564.98     1335.17     79.89 o 
   7   0   2     4135.91     4369.90    153.86 o 
   8   0   2     7654.56     7197.06    270.44 o 
   9   0   2      519.72      454.33     93.06 o 
  10   0   2    11514.34    10468.79    413.05 o 
  11   0   2     1842.05     1805.63    131.67 o 
  12   0   2       73.11       98.97    103.56 o 
  13   0   2     3691.98     3801.36    230.79 o 
  14   0   2       64.56      -37.28    126.19 o 
 -16   1   2       13.24      212.30    112.44 o 
 -15   1   2       33.70        0.00    201.50 o 
 -14   1   2      199.03      221.02    109.48 o 
 -13   1   2      114.74       96.61     98.97 o 
 -12   1   2       79.71      -10.21    187.89 o 
 -11   1   2      583.71      615.73    104.74 o 
 -10   1   2      575.56      614.11    100.90 o 
  -9   1   2     1892.90     1976.20    174.28 o 
  -8   1   2      201.16      216.88     69.09 o 
  -7   1   2     6215.00     6341.81    391.01 o 
  -6   1   2      105.57       85.95     54.29 o 
  -5   1   2      574.30      526.97     51.93 o 
  -4   1   2      300.46      160.07     50.15 o 
  -3   1   2     1514.22     1510.04     68.79 o 
  -2   1   2     3468.88     3723.99    178.57 o 
  -1   1   2     2290.42     2627.00    109.77 o 
   0   1   2     5978.50     6018.41    196.17 o 
   1   1   2    13322.00    14097.50    360.53 o 
   2   1   2      453.27      595.32     51.19 o 
   3   1   2     2221.60     2147.82     66.87 o 
   4   1   2       49.89       55.77     52.08 o 
   5   1   2      514.75      490.87     60.80 o 
   6   1   2      348.32      392.34     68.50 o 
   7   1   2      394.47      248.84     76.34 o 
   8   1   2      166.62       84.92    177.53 o 
   9   1   2      122.36       70.57     89.36 o 
  10   1   2       23.49       79.15     88.32 o 
  11   1   2      245.50      -11.24    195.28 o 
  12   1   2       38.50      216.29    103.41 o 
  13   1   2       49.90        7.69    120.72 o 
  14   1   2      113.79     -106.22    240.70 o 
 -16   2   2      440.08      585.11    135.22 o 
 -15   2   2     2644.57     2472.70    276.95 o 
 -14   2   2     1188.26     1201.14    162.59 o 
 -13   2   2     1957.30     1715.83    198.83 o 
 -12   2   2     6703.25     6740.96    614.25 o 
 -11   2   2      616.54      791.19    110.66 o 
 -10   2   2     5223.78     5153.10    407.88 o 
  -9   2   2    13846.47    14167.78    982.48 o 
  -8   2   2      400.46      476.08     75.89 o 
  -7   2   2    10237.33    10099.38    496.49 o 
  -6   2   2    11104.78    11355.41    407.88 o 
  -5   2   2     2692.03     2937.68     99.71 o 
  -4   2   2    18445.53    18116.78    447.97 o 
  -3   2   2    33220.79    34202.77   1012.96 o 
  -2   2   2    18650.98    19894.01    752.58 o 
  -1   2   2    74833.48    67434.01   1956.82 o 
   0   2   2     7469.24     8002.61    229.01 o 
   1   2   2    19840.36    22123.49    461.87 o 
   2   2   2    20091.76    20075.83    382.28 o 
   3   2   2     9856.32    10503.12    248.39 o 
   4   2   2    21989.55    23348.89    431.10 o 
   5   2   2    20056.93    20079.67    440.72 o 
   6   2   2      307.90      373.85     67.46 o 
   7   2   2     2404.98     2322.39    109.33 o 
   8   2   2     5577.87     5716.46    228.87 o 
   9   2   2      358.00      231.38     90.54 o 
  10   2   2     7444.45     7650.21    366.01 o 
  11   2   2     3172.94     2780.12    176.35 o 
  12   2   2      176.48      203.72    111.70 o 
  13   2   2     4495.76     4471.83    287.60 o 
  14   2   2      475.05      611.59    129.89 o 
 -16   3   2      161.14       29.74    225.61 o 
 -15   3   2      105.48      198.39    109.33 o 
 -14   3   2      964.65     1115.48    151.94 o 
 -13   3   2      104.13      198.09    100.90 o 
 -12   3   2        1.76       69.09     88.76 o 
 -11   3   2     2049.43     1841.28    170.43 o 
 -10   3   2     4336.29     4506.89    311.57 o 
  -9   3   2     7128.19     7248.10    448.12 o 
  -8   3   2      488.71      600.35     75.89 o 
  -7   3   2      151.28        5.18    129.89 o 
  -6   3   2      337.16      306.54     56.07 o 
  -5   3   2      498.35      489.24     52.96 o 
  -4   3   2     1349.44     1321.12     63.02 o 
  -3   3   2     1567.33     1650.29     71.75 o 
  -2   3   2    18103.12    17367.90    634.08 o 
  -1   3   2     7936.32     8208.10    279.91 o 
   0   3   2      196.95      256.09     40.83 o 
   1   3   2    11231.89    12190.39    267.92 o 
   2   3   2      245.14      279.61     47.34 o 
   3   3   2    15134.64    15653.70    316.74 o 
   4   3   2     2870.52     3255.16    102.97 o 
   5   3   2      769.68      786.16     66.57 o 
   6   3   2    21793.60    21283.18    606.86 o 
   7   3   2      673.85      723.14     81.52 o 
   8   3   2      352.32      267.33     88.91 o 
   9   3   2      410.64      265.85     91.87 o 
  10   3   2      768.11      878.63    104.30 o 
  11   3   2      607.01      613.22    111.70 o 
  12   3   2      489.14      472.97    112.88 o 
  13   3   2        5.46     -183.00    233.75 o 
  14   3   2      735.36      815.90    147.94 o 
 -16   4   2      331.41      461.28    129.30 o 
 -15   4   2     2744.84     2748.02    263.19 o 
 -14   4   2      736.78      867.09    131.52 o 
 -13   4   2     1489.08     1409.74    152.38 o 
 -12   4   2     5827.63     5710.69    422.08 o 
 -11   4   2      306.07       64.06    187.59 o 
 -10   4   2      833.01      854.51    101.34 o 
  -9   4   2     7146.26     7017.61    371.48 o 
  -8   4   2     2504.52     2449.03    121.46 o 
  -7   4   2    13643.07    13851.03    429.33 o 
  -6   4   2    11057.88    11323.01    309.49 o 
  -5   4   2     1358.85     1320.97     65.39 o 
  -4   4   2    44440.94    46810.51   1068.43 o 
  -3   4   2      950.03      964.88     57.99 o 
  -2   4   2     7748.72     7868.57    303.28 o 
  -1   4   2      286.73      404.03     46.01 o 
   0   4   2      351.44      728.76     48.52 o 
   1   4   2    29833.14    30416.95    475.78 o 
   2   4   2    33725.92    35394.59    502.85 o 
   3   4   2       22.83      -15.83     99.56 o 
   4   4   2    18134.49    19211.70    453.29 o 
   5   4   2     8195.91     8175.25    295.29 o 
   6   4   2     1983.48     1897.50     99.42 o 
   7   4   2     4488.14     4276.40    183.00 o 
   8   4   2     5171.14     5080.31    238.33 o 
   9   4   2     1001.32     1158.23    108.29 o 
  10   4   2     9134.68     8481.20    467.79 o 
  11   4   2     2607.05     2617.68    188.63 o 
  12   4   2      498.74      412.31    119.24 o 
  13   4   2     1332.59     1217.12    160.52 o 
  14   4   2      912.91      763.23    147.79 o 
 -16   5   2      885.76      918.72    148.98 o 
 -15   5   2       41.31       41.13    205.93 o 
 -14   5   2     1801.83     1967.33    184.63 o 
 -13   5   2      793.71      891.50    122.64 o 
 -12   5   2       89.94     -157.56    190.25 o 
 -11   5   2     5366.81     5682.88    338.19 o 
 -10   5   2     3448.16     3355.76    188.18 o 
  -9   5   2     2697.99     2637.21    140.69 o 
  -8   5   2     1636.29     1639.05     95.27 o 
  -7   5   2     8452.61     8451.76    261.26 o 
  -6   5   2     5268.66     5163.61    171.46 o 
  -5   5   2    10682.45    11103.31    306.68 o 
  -4   5   2       17.80      -98.97     98.97 o 
  -3   5   2     6043.61     5791.03    205.49 o 
  -2   5   2    30303.80    27647.18    867.09 o 
  -1   5   2     3235.53     2847.73    118.35 o 
   0   5   2    16745.47    18828.68    357.28 o 
   1   5   2    30029.80    30877.19    462.91 o 
   2   5   2     2786.20     3006.91     94.09 o 
   3   5   2    13414.47    13670.69    328.87 o 
   4   5   2       18.58       53.26    119.83 o 
   5   5   2       26.20       38.32    138.03 o 
   6   5   2    10047.33    11052.57    453.29 o 
   7   5   2     4462.32     4245.33    200.46 o 
   8   5   2      402.42      488.80     90.39 o 
   9   5   2     1801.99     1719.82    132.70 o 
  10   5   2      505.40      473.86    101.49 o 
  11   5   2     2301.92     2008.75    175.61 o 
  12   5   2     1543.58     1575.58    158.30 o 
  13   5   2       53.96      485.69    114.95 o 
  14   5   2     1057.62      723.73    151.34 o 
 -16   6   2       92.25      -15.39    241.59 o 
 -15   6   2     1870.61     2057.87    186.11 o 
 -14   6   2       88.61       76.93    201.20 o 
 -13   6   2      817.64      826.11    113.32 o 
 -12   6   2     2605.81     2543.12    173.83 o 
 -11   6   2      392.49      326.36     90.10 o 
 -10   6   2     1447.88     1607.53    114.06 o 
  -9   6   2     2529.95     2532.61    127.23 o 
  -8   6   2     1350.12     1396.86     86.69 o 
  -7   6   2     3453.49     3559.33    115.25 o 
  -6   6   2    10056.80    10106.04    300.91 o 
  -5   6   2      112.11       42.16     54.74 o 
  -4   6   2     4674.17     4746.12    154.16 o 
  -3   6   2     2571.81     2146.93     75.45 o 
  -2   6   2       98.24      -64.21    101.64 o 
  -1   6   2     2272.17     1901.49     74.12 o 
   0   6   2     1073.04     1129.68     54.74 o 
   1   6   2     4785.55     4809.58    147.05 o 
   2   6   2     2760.50     2762.07     90.54 o 
   3   6   2      341.04      607.89     57.11 o 
   4   6   2    15243.43    15340.95    476.22 o 
   5   6   2     3300.63     3584.33    151.79 o 
   6   6   2      772.90      858.51     81.37 o 
   7   6   2     7075.24     7578.01    379.91 o 
   8   6   2     2780.92     2859.42    172.35 o 
   9   6   2      146.41      343.96     88.47 o 
  10   6   2     3248.24     3256.49    223.69 o 
  11   6   2     2209.87     2135.98    186.41 o 
  12   6   2      488.45      634.67    121.46 o 
  13   6   2      735.32      527.71    135.37 o 
  14   6   2      790.76      727.28    146.61 o 
 -16   7   2     1614.91     1427.93    164.36 o 
 -15   7   2        3.66      -42.16    116.73 o 
 -14   7   2     1489.60     1456.63    147.94 o 
 -13   7   2     1656.88     1715.24    143.65 o 
 -12   7   2       60.39       89.80     90.69 o 
 -11   7   2     7979.24     7722.40    341.15 o 
 -10   7   2     3438.03     3549.86    153.27 o 
  -9   7   2      275.75      500.63     85.95 o 
  -8   7   2    15647.90    15924.88    438.20 o 
  -7   7   2     2105.57     2271.64     95.13 o 
  -6   7   2     3264.02     3351.91    108.74 o 
  -5   7   2    19783.47    19316.15    436.13 o 
  -4   7   2      432.66      319.26     56.07 o 
  -3   7   2    39275.91    38033.28    773.59 o 
  -2   7   2    20787.70    18230.85    523.27 o 
  -1   7   2     1778.35     1727.81     70.42 o 
   0   7   2    27992.39    27272.74    506.85 o 
   1   7   2    16908.59    17336.24    358.46 o 
   2   7   2      389.90      426.96     53.26 o 
   3   7   2    14887.48    14452.86    423.11 o 
   4   7   2    10227.78    11157.17    413.64 o 
   5   7   2       10.23      -89.50    142.91 o 
   6   7   2    10117.58    10046.57    480.96 o 
   7   7   2     4279.34     4262.20    229.90 o 
   8   7   2     4127.45     3976.08    238.48 o 
   9   7   2     3873.67     3632.11    240.41 o 
  10   7   2      385.17      335.09    104.89 o 
  11   7   2     1650.50     1624.99    162.88 o 
  12   7   2     2835.81     2747.57    245.58 o 
  13   7   2        5.25      -15.98    118.50 o 
  14   7   2     1147.17      858.51    159.78 o 
 -15   8   2      340.14      269.40    118.50 o 
 -14   8   2       99.65      -39.94    230.79 o 
 -13   8   2      108.37      281.83    101.49 o 
 -12   8   2      312.62      204.01    101.49 o 
 -11   8   2       15.38       29.44    173.39 o 
 -10   8   2     2435.75     2415.44    120.87 o 
  -9   8   2     2709.09     2831.16    118.50 o 
  -8   8   2     1331.74     1532.38     91.43 o 
  -7   8   2      557.18      642.95     74.12 o 
  -6   8   2     2404.67     2310.40     92.02 o 
  -5   8   2     1123.52     1044.91     70.86 o 
  -4   8   2      277.40      375.18     55.03 o 
  -3   8   2       99.80       42.31    101.93 o 
  -2   8   2     1452.23     1355.74     68.94 o 
  -1   8   2     1909.68     1704.73     72.05 o 
   0   8   2     1183.22     1207.94     62.14 o 
   1   8   2      906.43      888.09     57.11 o 
   2   8   2     9583.28     9758.67    304.61 o 
   3   8   2      155.36       40.24    115.54 o 
   4   8   2     1291.02     1570.10     91.43 o 
   5   8   2     1149.94     1242.71     92.61 o 
   6   8   2        5.83       48.67    146.02 o 
   7   8   2     4665.97     5091.11    294.26 o 
   8   8   2      632.16      607.45     99.56 o 
   9   8   2        0.12      -69.24    169.54 o 
  10   8   2      914.82      823.44    116.43 o 
  11   8   2      445.15      739.26    118.35 o 
  12   8   2      137.77      222.36    113.18 o 
  13   8   2      187.99      428.88    124.27 o 
  14   8   2      236.68      220.88    133.44 o 
 -15   9   2       47.57      190.70    112.73 o 
 -14   9   2     2104.81     2234.07    159.63 o 
 -13   9   2     2766.33     2892.55    163.92 o 
 -12   9   2      145.62      286.86    103.86 o 
 -11   9   2     4690.80     4714.90    172.50 o 
 -10   9   2      917.40     1029.67     95.27 o 
  -9   9   2      776.15      743.41     92.76 o 
  -8   9   2    14367.39    14349.45    424.59 o 
  -7   9   2      223.34      210.08     74.41 o 
  -6   9   2     2412.45     2349.61     92.76 o 
  -5   9   2    21303.53    20639.48    435.24 o 
  -4   9   2     2370.79     2383.49     80.48 o 
  -3   9   2    24397.13    22602.22    513.06 o 
  -2   9   2    10432.39    10554.01    333.76 o 
  -1   9   2    12816.09    11575.84    355.95 o 
   0   9   2    29231.56    27015.77    648.28 o 
   1   9   2    11285.98    11364.28    347.22 o 
   2   9   2      502.21      523.42     56.96 o 
   3   9   2     7614.43     7467.80    300.17 o 
   4   9   2    12594.65    12505.65    540.58 o 
   5   9   2     3001.52     3072.16    162.29 o 
   6   9   2     7451.47     7492.80    422.23 o 
   7   9   2     5731.90     5664.83    347.81 o 
   8   9   2     5122.07     5040.08    334.79 o 
   9   9   2     8187.98     8100.10    571.35 o 
  10   9   2      253.29      367.63    103.26 o 
  11   9   2     1399.80     1398.64    158.59 o 
  12   9   2     3932.17     3527.37    323.40 o 
  13   9   2        0.85       16.72    121.76 o 
 -15  10   2       14.42     -221.91    221.91 o 
 -14  10   2       14.21       15.09    105.48 o 
 -13  10   2        0.89      -89.06    201.35 o 
 -12  10   2       55.40       11.84    201.64 o 
 -11  10   2        6.24       62.14    172.06 o 
 -10  10   2       45.78      151.20     83.73 o 
  -9  10   2      946.26      890.90     96.90 o 
  -8  10   2     1026.16     1091.07     96.46 o 
  -7  10   2      101.75      193.36     73.38 o 
  -6  10   2      279.30      281.68     71.31 o 
  -5  10   2      130.76      222.36     67.02 o 
  -4  10   2      109.40       37.58    122.64 o 
  -3  10   2      638.43      661.15     65.69 o 
  -2  10   2      113.77      -26.78     57.11 o 
  -1  10   2        9.69       30.62     51.19 o 
   0  10   2      957.03     1009.41     69.83 o 
   1  10   2     1476.59     1496.28     77.67 o 
   2  10   2      176.68      150.60     57.70 o 
   3  10   2      172.58       17.31    133.30 o 
   4  10   2      250.84      271.18     72.64 o 
   5  10   2       10.10     -138.92    152.23 o 
   6  10   2      200.40      188.63     84.18 o 
   7  10   2      137.67      242.92     84.92 o 
   8  10   2        2.10     -167.17    167.17 o 
   9  10   2        0.21      107.26     87.88 o 
  10  10   2       65.80      196.76     98.97 o 
  11  10   2       65.16      101.78    205.20 o 
  12  10   2        3.35      -38.02    110.22 o 
  13  10   2       58.12       96.46    118.35 o 
 -15  11   2        0.15      -91.28    227.39 o 
 -14  11   2     1121.95      760.27    132.56 o 
 -13  11   2     2620.83     2611.61    159.92 o 
 -12  11   2      328.86      258.01    105.48 o 
 -11  11   2     6314.45     6164.28    200.31 o 
 -10  11   2     3213.64     3015.64    132.26 o 
  -9  11   2     1842.25     1759.32    110.36 o 
  -8  11   2    17400.93    18000.95    490.57 o 
  -7  11   2     3048.75     2867.40    118.21 o 
  -6  11   2      983.60      956.74     82.85 o 
  -5  11   2    14137.10    14245.30    376.81 o 
  -4  11   2      299.78      198.69     67.61 o 
  -3  11   2    25727.08    24819.72    618.99 o 
  -2  11   2    16343.37    16136.58    488.95 o 
  -1  11   2     3033.61     2930.87    114.36 o 
   0  11   2    14115.45    12894.44    463.94 o 
   1  11   2    10047.67    10113.88    395.60 o 
   2  11   2      687.07      697.54     69.83 o 
   3  11   2    10910.74    11187.20    521.64 o 
   4  11   2    15380.08    15598.08    774.18 o 
   5  11   2     3103.71     3107.22    188.03 o 
   6  11   2    10020.80    10038.13    623.43 o 
   7  11   2     2256.10     2417.96    182.41 o 
   8  11   2     2750.58     2776.72    218.66 o 
   9  11   2     8017.74     7985.30    607.89 o 
  10  11   2      365.85      303.72    111.99 o 
  11  11   2      644.88      423.26    121.76 o 
  12  11   2     2806.00     2539.71    263.63 o 
  13  11   2       21.12      -47.19    235.82 o 
 -15  12   2      161.43       46.75    234.34 o 
 -14  12   2       12.33     -223.39    223.39 o 
 -13  12   2      230.35      336.27    112.58 o 
 -12  12   2      188.73      384.35    106.96 o 
 -11  12   2       21.63       44.38    179.60 o 
 -10  12   2      291.21      383.02     89.95 o 
  -9  12   2      295.32      245.88     84.47 o 
  -8  12   2      308.34      439.98     88.91 o 
  -7  12   2      114.24     -102.82    179.31 o 
  -6  12   2      508.64      374.88     82.85 o 
  -5  12   2      108.19       60.80    151.94 o 
  -4  12   2      161.41      298.10     70.42 o 
  -3  12   2        2.76       23.52    137.88 o 
  -2  12   2       53.14       27.81     64.21 o 
  -1  12   2      656.00      580.08     68.94 o 
   0  12   2        0.94       22.93    123.53 o 
   1  12   2       56.34      -41.28    139.07 o 
   2  12   2     1544.64     1407.07     93.65 o 
   3  12   2       33.46        6.66    148.39 o 
   4  12   2     1448.84     1515.07    112.88 o 
   5  12   2      366.86      382.13     82.70 o 
   6  12   2      153.47      193.06     89.21 o 
   7  12   2     1312.37     1423.49    134.33 o 
   8  12   2      462.86      404.47     96.61 o 
   9  12   2        0.81        9.17     94.39 o 
  10  12   2      387.36      393.82    108.00 o 
  11  12   2       85.53       67.02    219.84 o 
  12  12   2      117.90      111.55    114.36 o 
  13  12   2        2.08      -32.25    238.19 o 
 -14  13   2     1562.90     1496.13    146.61 o 
 -13  13   2     1014.08     1227.92    133.59 o 
 -12  13   2      361.45      401.37    110.51 o 
 -11  13   2     3164.03     3552.37    155.93 o 
 -10  13   2     2699.24     2632.18    129.89 o 
  -9  13   2     2850.91     2566.49    122.35 o 
  -8  13   2     7714.82     7912.21    241.59 o 
  -7  13   2     1354.54     1254.99    102.67 o 
  -6  13   2     1029.72     1167.11     92.91 o 
  -5  13   2     6721.12     6265.77    219.55 o 
  -4  13   2     2088.05     2021.77    104.45 o 
  -3  13   2     8282.19     7789.87    304.61 o 
  -2  13   2    23053.37    22043.75    773.29 o 
  -1  13   2        0.77       40.24     65.98 o 
   0  13   2     5546.27     4852.04    232.42 o 
   1  13   2     2816.58     2987.83    150.90 o 
   2  13   2     1339.44     1388.43    100.60 o 
   3  13   2     9055.54     9097.23    495.46 o 
   4  13   2     7839.52     7249.88    435.10 o 
   5  13   2      554.13      581.71     88.17 o 
   6  13   2    11610.98    11346.09    755.98 o 
   7  13   2     1300.20     1521.73    142.76 o 
   8  13   2      952.69     1237.53    133.00 o 
   9  13   2     4670.32     4639.45    383.32 o 
  10  13   2      673.60      517.80    125.01 o 
  11  13   2      959.75     1279.10    165.55 o 
  12  13   2     2310.41     1914.22    231.82 o 
  13  13   2       16.75      -82.26    248.54 o 
 -14  14   2      116.76     -258.75    266.74 o 
 -13  14   2      113.17      341.60    109.92 o 
 -12  14   2      470.69      491.76    119.24 o 
 -11  14   2      387.70      277.39    104.59 o 
 -10  14   2     1044.03     1149.95    109.62 o 
  -9  14   2     1997.60     1714.79    114.51 o 
  -8  14   2        8.53     -168.36    168.36 o 
  -7  14   2     2270.25     2065.71    114.80 o 
  -6  14   2     1833.18     1854.74    108.59 o 
  -5  14   2      661.02      504.04     92.02 o 
  -4  14   2      861.35      796.96     94.09 o 
  -3  14   2     4569.09     4436.92    186.55 o 
  -2  14   2     1622.05     1523.95    105.63 o 
  -1  14   2     6908.90     6890.68    337.90 o 
   0  14   2        7.83       58.58     68.35 o 
   1  14   2       33.79       30.33     69.24 o 
   2  14   2     2868.73     2691.65    159.78 o 
   3  14   2     1170.35     1216.52    108.89 o 
   4  14   2      872.05      968.28    108.00 o 
   5  14   2     2080.48     1828.11    147.50 o 
   6  14   2      111.64     -183.30    183.30 o 
   7  14   2     2482.62     2330.08    197.95 o 
   8  14   2      356.73      252.39     95.87 o 
   9  14   2        4.71       60.21    197.95 o 
  10  14   2      756.44      747.55    130.48 o 
  11  14   2      434.01      628.16    129.30 o 
  12  14   2       38.69     -153.86    242.62 o 
 -14  15   2      727.66      898.45    134.77 o 
 -13  15   2      654.43      746.66    131.08 o 
 -12  15   2      150.88      115.99    111.99 o 
 -11  15   2     2309.33     2483.05    138.33 o 
 -10  15   2     1118.13      830.84    117.17 o 
  -9  15   2     1524.55     1615.67    110.07 o 
  -8  15   2     3573.40     3620.13    137.44 o 
  -7  15   2     2862.83     2917.26    130.93 o 
  -6  15   2     2803.79     2863.85    126.93 o 
  -5  15   2     5870.91     5337.88    199.87 o 
  -4  15   2       59.16      -23.37    165.69 o 
  -3  15   2     4356.74     4286.76    197.06 o 
  -2  15   2    13358.04    12332.56    597.09 o 
  -1  15   2        1.73       21.75    166.29 o 
   0  15   2     2116.56     1750.74    128.71 o 
   1  15   2     3423.07     3632.56    210.67 o 
   2  15   2      543.82      593.25     90.24 o 
   3  15   2     7996.08     8158.39    494.86 o 
   4  15   2     1527.13     1556.20    135.37 o 
   5  15   2      157.94      173.24     82.70 o 
   6  15   2     4027.31     3975.49    292.78 o 
   7  15   2      779.90      858.06    114.65 o 
   8  15   2      509.15      559.37    111.40 o 
   9  15   2     2937.03     2892.70    266.29 o 
  10  15   2      697.82      679.35    129.45 o 
  11  15   2      533.36      328.28    130.93 o 
  12  15   2      542.49      469.71    135.81 o 
 -13  16   2      675.38      717.37    135.81 o 
 -12  16   2     1415.43     1604.57    141.43 o 
 -11  16   2      328.81      377.55    109.03 o 
 -10  16   2      583.43      648.28    110.81 o 
  -9  16   2      605.04      529.04    105.19 o 
  -8  16   2      102.87     -192.18    192.18 o 
  -7  16   2     3693.18     3825.62    151.05 o 
  -6  16   2     4777.45     5109.76    189.96 o 
  -5  16   2      678.83      644.88     94.68 o 
  -4  16   2     7878.59     7844.60    357.28 o 
  -3  16   2     5338.39     5411.85    270.14 o 
  -2  16   2      742.80      476.22     94.09 o 
  -1  16   2     4506.64     4565.77    264.37 o 
   0  16   2      812.34      752.73     96.61 o 
   1  16   2     1312.36     1318.60    115.69 o 
   2  16   2     9371.20     8899.28    556.41 o 
   3  16   2      671.54      642.95     94.39 o 
   4  16   2     1132.14     1255.58    123.38 o 
   5  16   2     3017.15     2697.57    205.93 o 
   6  16   2      303.92      304.17     92.32 o 
   7  16   2      795.55      738.08    123.38 o 
   8  16   2      761.64      705.68    122.50 o 
   9  16   2       55.46       45.86    105.63 o 
  10  16   2     2100.88     2104.91    224.13 o 
  11  16   2      676.62      595.02    143.21 o 
 -13  17   2      159.10      -95.42    243.22 o 
 -12  17   2       89.37       92.61    113.32 o 
 -11  17   2      956.36      976.12    126.19 o 
 -10  17   2      440.35      -99.86    223.84 o 
  -9  17   2      990.89     1042.99    117.61 o 
  -8  17   2     2069.30     1829.00    129.89 o 
  -7  17   2      153.80     -186.55    186.55 o 
  -6  17   2     1071.66      865.61    102.97 o 
  -5  17   2     1362.41     1491.10    113.03 o 
  -4  17   2      651.61      552.27     92.17 o 
  -3  17   2      897.42      758.79     98.68 o 
  -2  17   2     6821.85     6296.84    368.37 o 
  -1  17   2       21.14     -167.77    177.53 o 
   0  17   2     3196.76     3045.67    207.86 o 
   1  17   2     2106.78     2132.28    162.44 o 
   2  17   2        2.85     -124.12    171.91 o 
   3  17   2     3396.14     3252.50    229.46 o 
   4  17   2     2131.31     2047.96    172.06 o 
   5  17   2      274.24      395.89     92.76 o 
   6  17   2     1692.52     1755.18    168.80 o 
   7  17   2      215.62      257.86    105.78 o 
   8  17   2      413.48      473.12    114.80 o 
   9  17   2      653.76      735.57    132.56 o 
  10  17   2      404.56      541.91    128.41 o 
  11  17   2      399.47      491.02    137.44 o 
 -12  18   2     1443.82     1535.19    143.80 o 
 -11  18   2      239.81      248.10    113.77 o 
 -10  18   2      901.41      982.92    120.13 o 
  -9  18   2     1384.50     1358.25    124.71 o 
  -8  18   2      138.00       90.39    205.93 o 
  -7  18   2     4147.54     4028.89    175.31 o 
  -6  18   2     1759.74     2059.79    132.41 o 
  -5  18   2      665.70      525.49     94.83 o 
  -4  18   2     6705.24     6506.18    344.26 o 
  -3  18   2     6281.92     6365.34    367.78 o 
  -2  18   2      317.69      145.13     88.91 o 
  -1  18   2     6344.44     6346.99    426.81 o 
   0  18   2     1392.22     1526.46    136.99 o 
   1  18   2     1301.12     1169.48    124.12 o 
   2  18   2     3031.12     3108.99    224.28 o 
   3  18   2      709.39      531.55     97.64 o 
   4  18   2     2450.73     2635.73    205.93 o 
   5  18   2     4196.60     3844.11    292.92 o 
   6  18   2        1.81      -11.54    186.55 o 
   7  18   2     1721.48     1597.18    177.09 o 
   8  18   2     1477.60     1547.17    172.94 o 
   9  18   2       49.64       87.58    110.81 o 
  10  18   2     1297.70     1332.07    183.74 o 
  11  18   2      704.02      710.86    149.72 o 
 -12  19   2       33.36     -143.06    228.87 o 
 -11  19   2      240.74       58.14    235.67 o 
 -10  19   2        5.11       81.52    207.86 o 
  -9  19   2       77.32      209.04    106.07 o 
  -8  19   2      134.61     -197.06    197.06 o 
  -7  19   2       26.54      266.29     94.68 o 
  -6  19   2      823.38      732.61    113.32 o 
  -5  19   2      343.08       83.00    185.67 o 
  -4  19   2       54.99      -37.87     89.21 o 
  -3  19   2      221.80      205.93     86.40 o 
  -2  19   2      882.44      769.59    107.41 o 
  -1  19   2      355.96       78.85     99.27 o 
   0  19   2      265.94       38.46    175.61 o 
   1  19   2      964.50     1023.90    116.43 o 
   2  19   2      106.22       29.74    181.23 o 
   3  19   2      607.89      533.18    103.86 o 
   4  19   2      110.92      140.99     90.54 o 
   5  19   2       33.47      -77.08    154.75 o 
   6  19   2      160.18      102.38    106.52 o 
   7  19   2      259.24      376.36    109.33 o 
   8  19   2       69.07      302.84    110.66 o 
   9  19   2      258.89       43.64    248.25 o 
  10  19   2       48.55      169.10    122.35 o 
 -11  20   2        1.57     -151.20    226.50 o 
 -10  20   2     1399.18     1485.33    140.40 o 
  -9  20   2     2890.28     2957.94    171.46 o 
  -8  20   2      130.62      -25.00    199.28 o 
  -7  20   2     3042.15     3159.15    183.60 o 
  -6  20   2     2382.91     2234.51    159.33 o 
  -5  20   2       60.94       56.96     97.79 o 
  -4  20   2     5105.64     5212.28    329.17 o 
  -3  20   2     1089.09     1136.78    122.20 o 
  -2  20   2      293.27      330.21     89.50 o 
  -1  20   2     4186.19     4126.39    320.89 o 
   0  20   2     3617.97     3422.78    278.13 o 
   1  20   2     2314.45     2427.57    205.49 o 
   2  20   2     5918.54     5755.96    430.21 o 
   3  20   2      238.53       11.10    195.73 o 
   4  20   2     2697.77     2807.93    236.41 o 
   5  20   2     2473.41     2586.17    224.72 o 
   6  20   2       33.40      -12.58    186.41 o 
   7  20   2     1511.05     1436.37    175.46 o 
   8  20   2     2350.62     2465.15    252.24 o 
   9  20   2       46.90      -75.89    226.35 o 
 -11  21   2       81.60      192.92    117.91 o 
 -10  21   2       83.19      125.45    123.09 o 
  -9  21   2       13.05     -181.82    224.43 o 
  -8  21   2       50.36       39.20    193.36 o 
  -7  21   2       58.35       63.76    206.97 o 
  -6  21   2        0.76     -212.15    212.15 o 
  -5  21   2       13.28       94.83     92.46 o 
  -4  21   2       36.74      111.55     93.79 o 
  -3  21   2      324.03      380.95    102.08 o 
  -2  21   2      219.81      209.49     92.17 o 
  -1  21   2       46.29       10.95    193.95 o 
   0  21   2       94.94       26.63     96.46 o 
   1  21   2       26.83      -76.49    190.84 o 
   2  21   2       53.46      128.41     96.16 o 
   3  21   2       96.75      102.23     97.64 o 
   4  21   2      101.49       76.63     99.27 o 
   5  21   2        0.04      -37.87    102.67 o 
   6  21   2       42.73     -206.67    206.67 o 
   7  21   2       25.41      200.61    111.10 o 
   8  21   2       17.68     -224.43    224.43 o 
   9  21   2       13.68      -94.53    228.42 o 
 -10  22   2      964.67      940.02    136.70 o 
  -9  22   2     1695.60     1683.87    161.40 o 
  -8  22   2        0.20      -27.22    206.08 o 
  -7  22   2     1812.82     1718.64    161.26 o 
  -6  22   2     1528.76     1507.38    150.31 o 
  -5  22   2        4.09      -36.84    195.87 o 
  -4  22   2     2112.87     2249.30    196.91 o 
  -3  22   2     1057.84     1085.00    138.03 o 
  -2  22   2      153.48      -11.54    194.69 o 
  -1  22   2     2417.22     2341.47    229.46 o 
   0  22   2      515.14      505.96    113.92 o 
   1  22   2     1768.64     1830.19    187.44 o 
   2  22   2     2932.92     2729.97    249.28 o 
   3  22   2      611.24      662.48    118.50 o 
   4  22   2     1868.04     1928.71    191.73 o 
   5  22   2     2648.27     2813.41    257.42 o 
   6  22   2        2.52      -69.83    200.31 o 
   7  22   2     1453.33     1375.56    182.26 o 
   8  22   2     1294.70     1144.18    175.31 o 
  -9  23   2      116.16      141.73    123.38 o 
  -8  23   2      214.50      377.55    110.81 o 
  -7  23   2       87.15       42.31    194.25 o 
  -6  23   2       22.45      237.15    104.74 o 
  -5  23   2       73.14     -219.84    219.84 o 
  -4  23   2        1.38       12.87    200.17 o 
  -3  23   2      225.18       97.35    108.89 o 
  -2  23   2      708.44      710.56    123.24 o 
  -1  23   2       66.29     -122.35    195.28 o 
   0  23   2       58.62     -122.94    181.82 o 
   1  23   2      224.85      278.28    105.93 o 
   2  23   2        2.48       79.15    102.23 o 
   3  23   2      150.59      207.12    100.45 o 
   4  23   2        9.31     -149.27    208.60 o 
   5  23   2       36.23       95.42    105.04 o 
   6  23   2      249.89      152.23    117.47 o 
   7  23   2        0.18      -61.69    218.66 o 
  -8  24   2       27.28      116.58    113.03 o 
  -7  24   2     1060.81     1237.38    150.01 o 
  -6  24   2     1185.13     1243.60    156.08 o 
  -5  24   2      133.53      134.04    109.92 o 
  -4  24   2     2434.32     2657.03    244.55 o 
  -3  24   2      869.55      877.44    139.66 o 
  -2  24   2      179.07       17.61    110.96 o 
  -1  24   2     1248.49     1542.59    182.41 o 
   0  24   2      205.23      316.30    110.22 o 
   1  24   2      933.84      691.63    133.44 o 
   2  24   2     1863.25     1973.39    210.37 o 
   3  24   2       40.41       30.18    105.19 o 
   4  24   2      946.65      951.26    154.16 o 
   5  24   2     1327.81     1195.66    166.88 o 
   6  24   2       51.61       37.73    119.68 o 
  -7  25   2      215.30      -31.07    242.77 o 
  -6  25   2      152.02      -75.01    241.74 o 
  -5  25   2      360.25      533.33    114.65 o 
  -4  25   2        1.22     -124.57    236.56 o 
  -3  25   2      287.31      273.84    113.77 o 
  -2  25   2      751.12      888.54    141.28 o 
  -1  25   2       53.73     -208.60    208.60 o 
   0  25   2      360.50      334.35    121.76 o 
   1  25   2      599.93      532.15    128.27 o 
   2  25   2        1.63      -27.96    199.57 o 
   3  25   2      505.50      535.70    127.08 o 
   4  25   2       53.04      -75.15    227.39 o 
   5  25   2      105.93      185.37    119.24 o 
  -6  26   2      488.52      692.51    136.55 o 
  -5  26   2       88.99     -119.39    230.20 o 
  -4  26   2     1061.68     1058.52    158.89 o 
  -3  26   2      570.89      593.54    135.07 o 
  -2  26   2      169.67      192.32    117.32 o 
  -1  26   2      863.02      857.03    155.93 o 
   0  26   2      102.35       55.33    115.69 o 
   1  26   2      221.27     -174.13    207.56 o 
   2  26   2     1171.41     1343.46    181.97 o 
   3  26   2      172.88      196.32    117.76 o 
   4  26   2      383.77     -110.51    259.05 o 
  -4  27   2       56.94     -153.27    220.43 o 
  -3  27   2      654.13      583.19    142.02 o 
  -2  27   2      671.17      842.82    152.68 o 
  -1  27   2        0.53     -228.87    229.90 o 
   0  27   2      367.89      338.49    122.64 o 
   1  27   2      241.11      162.74    118.21 o 
   2  27   2       18.11      -80.63    113.03 o 
 -16   1   3     1417.34     1409.74    292.18 o 
 -15   1   3     2581.40     2723.61    506.40 o 
 -14   1   3        2.43      -23.52    200.02 o 
 -13   1   3     7259.84     6916.86   1174.36 o 
 -12   1   3     2759.57     2878.65    473.86 o 
 -11   1   3      392.10      509.07    117.32 o 
 -10   1   3    12897.43    12858.64   1734.62 o 
  -9   1   3     5883.77     5953.47    695.33 o 
  -8   1   3     4465.33     4311.02    401.07 o 
  -7   1   3    13159.82    14099.58    886.47 o 
  -6   1   3    17422.12    18267.39    667.96 o 
  -5   1   3    29976.19    30033.48   1365.06 o 
  -4   1   3    32825.86    34198.19   2427.28 o 
  -3   1   3     8487.96     8170.96    626.53 o 
  -2   1   3    18212.43    16705.57   1113.26 o 
  -1   1   3    16357.67    15809.04    803.91 o 
   0   1   3     1260.21     1251.73     81.52 o 
   1   1   3      415.60      407.73     57.40 o 
   2   1   3    65456.71    66534.67   2458.05 o 
   3   1   3     2360.60     2432.46    101.19 o 
   4   1   3    19061.02    19846.66    520.61 o 
   5   1   3     5517.38     5675.78    184.78 o 
   6   1   3      589.80      551.82     72.94 o 
   7   1   3    14866.93    14537.48    407.88 o 
   8   1   3      338.25      293.96     88.76 o 
   9   1   3     1282.54     1187.82    108.59 o 
  10   1   3     9460.12     8607.24    367.93 o 
  11   1   3       44.83     -178.12    206.97 o 
  12   1   3     2587.15     2762.37    191.58 o 
  13   1   3     1885.87     1610.79    176.94 o 
  14   1   3       56.18     -176.79    243.51 o 
 -16   2   3      102.55      154.01    117.61 o 
 -15   2   3      161.11       32.25    116.13 o 
 -14   2   3      203.65      353.14    114.06 o 
 -13   2   3     1414.68     1173.77    219.10 o 
 -12   2   3      587.21      656.27    136.25 o 
 -11   2   3       11.12       61.40     84.18 o 
 -10   2   3       84.36     -100.01    179.01 o 
  -9   2   3     2287.61     2352.57    236.26 o 
  -8   2   3     4390.93     4601.28    330.21 o 
  -7   2   3       23.12     -138.03    138.03 o 
  -6   2   3      300.12      331.09     59.62 o 
  -5   2   3     5838.01     5466.29    326.51 o 
  -4   2   3     1045.96      939.13     85.81 o 
  -3   2   3      481.03      427.11     58.14 o 
  -2   2   3     8109.95     7807.47    517.35 o 
  -1   2   3     6617.50     6645.98    333.61 o 
   0   2   3    11471.94    11084.08    496.94 o 
   1   2   3     2146.24     2098.11     99.71 o 
   2   2   3      150.27      212.59     49.71 o 
   3   2   3      957.44      964.88     64.35 o 
   4   2   3      336.30      360.83     63.61 o 
   5   2   3     1636.23     1503.53     79.00 o 
   6   2   3      499.58      421.63     76.78 o 
   7   2   3     2432.68     2172.23    111.70 o 
   8   2   3     4774.72     4537.07    177.38 o 
   9   2   3     3278.73     3200.57    158.45 o 
  10   2   3       89.80       10.95     97.35 o 
  11   2   3      286.12      362.01    106.96 o 
  12   2   3      268.89      534.37    116.28 o 
  13   2   3       10.38     -241.00    241.00 o 
  14   2   3       50.61        0.00    250.17 o 
 -16   3   3     1080.09     1130.72    222.65 o 
 -15   3   3     2164.04     2019.11    344.56 o 
 -14   3   3       34.22     -179.31    183.74 o 
 -13   3   3     5611.41     5728.15    820.93 o 
 -12   3   3     3640.43     3852.55    511.14 o 
 -11   3   3      295.45      268.51     90.69 o 
 -10   3   3     8369.31     8599.85    837.35 o 
  -9   3   3     6428.53     6578.96    509.81 o 
  -8   3   3      337.14      384.80     75.45 o 
  -7   3   3    19298.02    19384.64    641.18 o 
  -6   3   3     4797.12     5491.74    262.00 o 
  -5   3   3    10300.97    10627.09    634.97 o 
  -4   3   3    53775.11    53121.84   3377.66 o 
  -3   3   3     2181.90     2216.91    153.56 o 
  -2   3   3    36202.32    33939.29   1989.81 o 
  -1   3   3    10200.64     9999.38    436.72 o 
   0   3   3     1045.14     1103.05     67.76 o 
   1   3   3    23724.12    25186.03    807.76 o 
   2   3   3    21891.38    22491.86    610.11 o 
   3   3   3     3016.56     3096.71    107.85 o 
   4   3   3    15838.67    16723.03    364.82 o 
   5   3   3     2081.50     2165.42     87.29 o 
   6   3   3     1145.31     1286.50     85.36 o 
   7   3   3     7402.12     7583.34    283.01 o 
   8   3   3     1105.43     1021.54    103.71 o 
   9   3   3     3371.93     3180.74    170.43 o 
  10   3   3     5850.76     5681.40    302.69 o 
  11   3   3      291.58      148.09    106.22 o 
  12   3   3     1657.45     1555.61    165.25 o 
  13   3   3     1878.35     1960.67    199.43 o 
  14   3   3       29.33      190.70    122.20 o 
 -16   4   3      460.10      407.43    135.66 o 
 -15   4   3      301.77      319.11    124.71 o 
 -14   4   3      681.00      614.70    138.33 o 
 -13   4   3     1459.36     1568.48    228.72 o 
 -12   4   3     1820.17     1800.45    228.87 o 
 -11   4   3     1556.74     1639.49    186.26 o 
 -10   4   3       83.72       86.40     84.62 o 
  -9   4   3     1602.56     1763.32    132.56 o 
  -8   4   3     2546.69     2582.91    124.86 o 
  -7   4   3       18.34      -10.95    140.40 o 
  -6   4   3     2293.19     2456.27    130.04 o 
  -5   4   3    22183.85    22769.55   1291.97 o 
  -4   4   3     4893.07     4959.74    322.22 o 
  -3   4   3     2059.76     1857.70    122.50 o 
  -2   4   3     2195.96     2345.76    144.10 o 
  -1   4   3     1575.28     2005.50     94.83 o 
   0   4   3     4685.37     4434.55    185.52 o 
   1   4   3      125.69      124.12     48.52 o 
   2   4   3     1985.31     2119.86     77.82 o 
   3   4   3     6383.51     6082.92    193.21 o 
   4   4   3      580.11      674.17     65.69 o 
   5   4   3     5991.26     5875.21    203.12 o 
   6   4   3     2875.86     2708.96    113.18 o 
   7   4   3        3.99      130.78     83.29 o 
   8   4   3     4537.39     4129.49    200.17 o 
   9   4   3     6046.15     5771.20    309.35 o 
  10   4   3        1.44     -195.87    195.87 o 
  11   4   3     1216.10     1217.26    139.66 o 
  12   4   3      616.85      425.63    123.09 o 
  13   4   3      219.29     -105.78    239.67 o 
  14   4   3      539.92      597.98    142.17 o 
 -16   5   3      755.97      640.88    157.71 o 
 -15   5   3     2132.27     2158.76    305.94 o 
 -14   5   3      223.52      125.16    109.33 o 
 -13   5   3     2362.00     2459.68    292.92 o 
 -12   5   3     3239.78     3401.33    342.63 o 
 -11   5   3      433.50      509.81     98.53 o 
 -10   5   3     4828.93     5110.05    323.99 o 
  -9   5   3     4157.39     4333.80    210.08 o 
  -8   5   3      178.91      237.89     71.60 o 
  -7   5   3    10994.82    10813.64    443.82 o 
  -6   5   3      729.77      741.19     74.56 o 
  -5   5   3     1885.94     1854.45    119.98 o 
  -4   5   3    35437.69    36332.68   1916.44 o 
  -3   5   3    15532.31    15898.25    852.74 o 
  -2   5   3       43.67      117.02     48.67 o 
  -1   5   3     6785.79     6365.63    267.92 o 
   0   5   3     1868.39     1683.72     71.31 o 
   1   5   3    25109.85    25550.55    566.32 o 
   2   5   3       40.35       41.57    107.70 o 
   3   5   3       90.50       -9.62    109.18 o 
   4   5   3    12659.43    12830.24    337.31 o 
   5   5   3     6314.49     6438.86    229.46 o 
   6   5   3     2087.65     2147.67    111.40 o 
   7   5   3     3016.99     2987.24    157.11 o 
   8   5   3     3657.71     3602.97    196.17 o 
   9   5   3     2469.84     2616.79    178.71 o 
  10   5   3     1096.21     1026.86    122.05 o 
  11   5   3      662.65      586.29    121.16 o 
  12   5   3      726.85      456.40    128.86 o 
  13   5   3     2013.14     2027.69    221.91 o 
 -16   6   3      281.51      313.64    130.34 o 
 -15   6   3      542.16      741.93    151.05 o 
 -14   6   3     1694.62     1620.55    208.30 o 
 -13   6   3      235.54      372.37    108.74 o 
 -12   6   3     1341.12     1145.22    141.14 o 
 -11   6   3     4883.50     4872.31    325.92 o 
 -10   6   3     1239.67     1162.67    109.92 o 
  -9   6   3     2736.82     2764.88    136.99 o 
  -8   6   3     6876.27     7210.82    273.84 o 
  -7   6   3      611.49      629.49     76.34 o 
  -6   6   3    17492.01    18327.60    876.70 o 
  -5   6   3     7040.72     7125.46    387.46 o 
  -4   6   3     1520.74     1715.83    102.82 o 
  -3   6   3    43960.75    42877.77   1980.05 o 
  -2   6   3    26591.02    26337.60   1136.34 o 
  -1   6   3     2744.89     2914.60    118.06 o 
   0   6   3    35022.39    35325.95    736.75 o 
   1   6   3     1733.43     1968.66     70.27 o 
   2   6   3    13677.08    14344.57    305.06 o 
   3   6   3     7126.58     7719.89    220.73 o 
   4   6   3     2440.95     2525.07     98.68 o 
   5   6   3     5113.65     5035.64    198.39 o 
   6   6   3     7723.90     7457.00    323.84 o 
   7   6   3       19.85       57.25    171.46 o 
   8   6   3     6215.82     6340.48    360.09 o 
   9   6   3     1296.94     1298.63    130.93 o 
  10   6   3      210.21     -194.10    206.08 o 
  11   6   3     2250.11     2210.40    209.49 o 
  12   6   3     1336.21     1245.22    170.13 o 
  13   6   3      485.38      750.21    140.69 o 
 -16   7   3      412.06      297.07    134.48 o 
 -15   7   3      499.52      451.52    126.19 o 
 -14   7   3       15.07      -38.32    210.96 o 
 -13   7   3     1186.79     1166.52    147.65 o 
 -11   7   3     1099.41     1180.72    115.54 o 
 -10   7   3     2831.11     3005.58    152.97 o 
  -9   7   3     2419.28     2413.82    123.68 o 
  -8   7   3        4.84     -167.47    167.47 o 
  -7   7   3     5843.43     5504.76    262.45 o 
  -6   7   3       18.18       11.24    135.66 o 
  -5   7   3     1221.09     1305.29     91.28 o 
  -4   7   3    14255.97    13549.97    608.34 o 
  -3   7   3      437.90      346.04     59.62 o 
  -2   7   3     1786.06     1553.83     85.36 o 
  -1   7   3     1337.46     1179.83     66.43 o 
   0   7   3     5333.19     5823.87    178.71 o 
   1   7   3    15436.08    15931.69    329.32 o 
   2   7   3     4178.43     4816.24    154.16 o 
   3   7   3      187.99      -64.06    135.51 o 
   4   7   3     6945.56     7677.13    285.38 o 
   5   7   3       56.59      213.18     72.05 o 
   6   7   3     1023.24     1079.68    103.56 o 
   7   7   3      507.66      481.99     95.27 o 
   8   7   3     1623.05     1712.42    145.43 o 
   9   7   3     1740.02     1718.93    160.81 o 
  10   7   3      678.91      469.42    116.13 o 
  11   7   3      180.26       38.32    226.35 o 
  12   7   3      287.21      255.94    117.32 o 
  13   7   3      616.85      875.52    160.07 o 
 -16   8   3      762.02      682.01    145.57 o 
 -15   8   3      335.72      233.16    121.76 o 
 -14   8   3     2745.51     2584.24    229.75 o 
 -13   8   3       85.43       84.47    100.90 o 
 -12   8   3     1414.93     1511.08    131.96 o 
 -11   8   3     8919.63     9277.71    422.37 o 
 -10   8   3      133.36      172.80     84.92 o 
  -9   8   3     5142.42     5269.68    209.78 o 
  -8   8   3     3420.90     3648.68    158.00 o 
  -7   8   3      192.24      211.26     74.41 o 
  -6   8   3    24559.75    24898.28   1049.20 o 
  -5   8   3     8825.80     8562.12    406.10 o 
  -4   8   3     1249.17     1105.86     79.00 o 
  -3   8   3    15424.64    14249.59    548.72 o 
  -2   8   3    15271.07    14947.13    523.27 o 
  -1   8   3      463.12      402.85     56.22 o 
   0   8   3    33904.05    34304.55    579.49 o 
   1   8   3     6243.54     6193.87    195.13 o 
   2   8   3    14794.25    15252.63    373.55 o 
   3   8   3    15079.56    15389.18    464.98 o 
   4   8   3     3296.32     3662.00    149.27 o 
   5   8   3     4486.84     4623.92    221.02 o 
   6   8   3     6231.73     6393.00    358.91 o 
   7   8   3      136.21     -173.39    173.39 o 
   8   8   3     4508.95     4124.76    293.07 o 
   9   8   3     3876.18     4006.56    315.12 o 
  10   8   3      108.43      236.41    105.63 o 
  11   8   3     2938.40     2986.20    298.40 o 
  12   8   3      667.40      917.09    150.46 o 
  13   8   3      685.93      737.34    154.16 o 
 -15   9   3       76.48      100.01    207.41 o 
 -14   9   3        0.10       26.48    221.02 o 
 -13   9   3      229.46     -146.46    207.12 o 
 -12   9   3      360.72      475.34    105.04 o 
 -11   9   3      469.48      535.10     91.58 o 
 -10   9   3      977.18      857.91     98.83 o 
  -9   9   3      510.00      703.31     94.24 o 
  -8   9   3      434.09      376.07     83.59 o 
  -7   9   3        5.54     -165.55    165.55 o 
  -6   9   3      104.51       37.13    154.01 o 
  -5   9   3      485.10      489.10     72.34 o 
  -4   9   3      972.57      922.27     73.97 o 
  -3   9   3      320.35      465.42     62.88 o 
  -2   9   3     1371.38     1234.13     72.49 o 
  -1   9   3     1147.28      988.10     65.69 o 
   0   9   3      726.45      563.07     65.54 o 
   1   9   3     1077.60     1061.19     70.42 o 
   2   9   3     1805.83     1936.41     89.65 o 
   3   9   3     2768.74     2907.50    121.31 o 
   4   9   3      359.64      187.15     75.75 o 
   5   9   3      881.31      910.14     94.39 o 
   6   9   3      544.30      533.92     93.50 o 
   7   9   3       81.68       72.05    166.88 o 
   8   9   3      128.99      321.33     90.84 o 
   9   9   3        2.29      -87.58    193.21 o 
  10   9   3       25.69     -121.46    203.12 o 
  11   9   3        2.47     -235.52    235.52 o 
  12   9   3       92.27       14.65    219.55 o 
  13   9   3      207.72       97.20    280.35 o 
 -15  10   3      321.51      373.11    122.50 o 
 -14  10   3     2757.55     3416.86    211.56 o 
 -13  10   3      352.35      204.46    107.55 o 
 -12  10   3      586.06      542.06    111.40 o 
 -11  10   3     5278.56     5324.27    209.04 o 
 -10  10   3       10.81      -46.75    183.60 o 
  -9  10   3    14194.15    13932.99    552.41 o 
  -8  10   3    11396.14    12410.08    524.90 o 
  -7  10   3       45.12       69.98     77.08 o 
  -6  10   3    15266.22    15100.40    571.65 o 
  -5  10   3     2981.87     3326.02    130.04 o 
  -4  10   3      291.36      300.17     66.87 o 
  -3  10   3    12622.54    12446.48    395.45 o 
  -2  10   3     5628.21     5001.31    175.01 o 
  -1  10   3    16182.36    15168.01    407.73 o 
   0  10   3    34781.57    34789.21    748.73 o 
   1  10   3     9915.12     9965.50    337.75 o 
   2  10   3     5831.50     5817.06    221.02 o 
   3  10   3    12718.15    12919.30    539.40 o 
   4  10   3     3126.82     3182.52    169.10 o 
   5  10   3     2452.28     2547.55    167.47 o 
   6  10   3    10773.90    10519.54    682.31 o 
   7  10   3      931.29      869.30    110.36 o 
   8  10   3     8007.72     8463.30    678.16 o 
   9  10   3     3564.20     3572.05    330.06 o 
  10  10   3       56.77     -196.61    196.61 o 
  11  10   3     2701.17     2752.16    306.83 o 
  12  10   3      679.71      743.11    151.20 o 
  13  10   3      332.43      467.20    142.62 o 
 -15  11   3      113.95      244.84    119.83 o 
 -14  11   3      106.27       41.13    214.37 o 
 -13  11   3        0.07      -25.59    205.34 o 
 -12  11   3       59.35       23.52    185.67 o 
 -11  11   3       55.92       94.98    192.62 o 
 -10  11   3       17.05        0.00    168.80 o 
  -9  11   3        0.35       27.07    171.32 o 
  -8  11   3      227.22      279.17     88.32 o 
  -7  11   3       71.25      -58.73     83.88 o 
  -6  11   3     2896.69     2812.22    124.71 o 
  -5  11   3      195.33      -65.24    157.41 o 
  -4  11   3        5.33       -5.92    142.91 o 
  -3  11   3      605.49      633.49     71.01 o 
  -2  11   3      382.91      377.55     67.91 o 
  -1  11   3     1525.97     1527.65     83.00 o 
   0  11   3        4.57      -74.71    148.09 o 
   1  11   3      472.43      459.21     72.94 o 
   2  11   3     1462.51     1491.10     94.68 o 
   3  11   3      123.70     -150.75    150.75 o 
   4  11   3      544.75      672.10     89.65 o 
   5  11   3      195.99      257.42     84.03 o 
   6  11   3      548.11      503.15     93.65 o 
   7  11   3      109.16      -87.14    178.27 o 
   8  11   3       94.31       52.37    193.66 o 
   9  11   3      565.69      532.89    118.80 o 
  10  11   3       21.88      -12.72    217.18 o 
  11  11   3       66.57       41.72    235.08 o 
  12  11   3        1.38     -166.43    226.94 o 
 -15  12   3      477.80      450.63    127.97 o 
 -14  12   3     2449.22     2488.38    163.62 o 
 -13  12   3      381.53      413.50    116.28 o 
 -12  12   3     2082.06     1718.79    141.14 o 
 -11  12   3     6421.11     6868.34    271.47 o 
 -10  12   3      133.66       22.78     89.65 o 
  -9  12   3     5804.73     5883.79    243.66 o 
  -8  12   3     3614.09     3580.48    158.30 o 
  -7  12   3       84.22       64.21    175.90 o 
  -6  12   3     8471.35     8483.86    315.41 o 
  -5  12   3     7934.86     7731.58    255.64 o 
  -4  12   3     2054.93     2086.57     95.87 o 
  -3  12   3     6096.17     5458.60    190.25 o 
  -2  12   3     3486.08     3309.01    117.02 o 
  -1  12   3     9265.76     8787.73    321.03 o 
   0  12   3    19039.33    18699.38    652.13 o 
   1  12   3     7286.92     6798.21    301.06 o 
   2  12   3     7145.42     7087.59    354.17 o 
   3  12   3    17587.39    17404.89    882.03 o 
   4  12   3        3.41      -31.22    167.62 o 
   5  12   3     4172.70     4253.32    290.26 o 
   6  12   3     5738.87     6184.85    461.43 o 
   7  12   3      107.17       58.14     92.17 o 
   8  12   3     4442.63     4318.86    391.90 o 
   9  12   3     5145.48     4851.01    476.52 o 
  10  12   3        1.98     -184.63    214.22 o 
  11  12   3     3422.42     3213.00    381.25 o 
  12  12   3      658.93      574.61    144.39 o 
 -14  13   3      104.63      -72.49    230.20 o 
 -13  13   3      123.29      268.51    111.55 o 
 -12  13   3      330.08      435.24    116.13 o 
 -11  13   3      226.84      232.71    108.15 o 
 -10  13   3      166.27      -10.50    184.48 o 
  -9  13   3      316.24      379.17     87.43 o 
  -8  13   3      709.47      717.66     95.42 o 
  -7  13   3     2680.30     2609.54    128.12 o 
  -6  13   3       18.78       31.22    170.13 o 
  -5  13   3       50.22     -155.34    169.54 o 
  -4  13   3     2076.65     2214.39    101.34 o 
  -3  13   3       79.22      -66.13    153.27 o 
  -2  13   3      606.45      644.58     77.23 o 
  -1  13   3      438.80      402.70     73.53 o 
   0  13   3     1642.18     1745.27    106.07 o 
   1  13   3     1412.98     1218.15     99.42 o 
   2  13   3      719.03      472.23     86.25 o 
   3  13   3       26.05      -53.70    165.40 o 
   4  13   3     3416.11     3486.24    235.52 o 
   5  13   3      231.28      185.67     86.40 o 
   6  13   3      181.59       67.02    186.70 o 
   7  13   3      353.33      428.73     96.61 o 
   8  13   3      992.68      923.01    138.33 o 
   9  13   3      740.51      640.44    135.37 o 
  10  13   3      415.59       13.61    228.72 o 
  11  13   3       45.31       96.16    114.80 o 
  12  13   3       57.30       79.44    242.33 o 
 -14  14   3     1372.47     1403.23    148.68 o 
 -13  14   3      379.96      353.28    122.94 o 
 -12  14   3     1101.10      937.95    125.90 o 
 -11  14   3     2888.67     2859.42    160.66 o 
 -10  14   3     1007.22     1201.58    116.58 o 
  -9  14   3     2046.35     2116.30    125.31 o 
  -8  14   3     3278.85     3301.02    144.54 o 
  -7  14   3      127.20       17.90    159.04 o 
  -6  14   3     3900.53     4154.79    142.17 o 
  -5  14   3     4883.27     4772.89    160.66 o 
  -4  14   3      149.85      175.61     80.92 o 
  -3  14   3     9940.51     9614.58    355.95 o 
  -2  14   3     5698.97     5376.35    234.93 o 
  -1  14   3     2200.53     2024.43    119.39 o 
   0  14   3     3102.23     2827.61    154.45 o 
   1  14   3       82.90      -12.87     79.59 o 
   2  14   3     4017.87     3920.60    236.71 o 
   3  14   3     8022.00     8468.33    552.86 o 
   4  14   3      232.37       53.11    175.01 o 
   5  14   3     4345.94     3995.76    308.75 o 
   6  14   3     8884.77     8519.22    703.91 o 
   7  14   3      274.40     -215.55    215.55 o 
   8  14   3     2653.53     2927.03    302.84 o 
   9  14   3     2036.69     1705.62    219.40 o 
  10  14   3       22.46       18.94    105.48 o 
  11  14   3     1999.61     1964.07    270.59 o 
  12  14   3      806.80      612.33    158.45 o 
 -14  15   3        2.04       15.39    231.68 o 
 -13  15   3      740.12      850.96    128.56 o 
 -12  15   3      643.03      744.59    121.61 o 
 -11  15   3      228.09      284.94    105.04 o 
 -10  15   3     1612.91     1327.48    127.67 o 
  -9  15   3     1504.48     1494.36    119.39 o 
  -8  15   3     1066.70     1076.87    101.19 o 
  -7  15   3     1327.38     1364.17    103.41 o 
  -6  15   3      203.67      187.59     82.70 o 
  -5  15   3      895.16      957.48     98.97 o 
  -4  15   3     6739.63     6468.16    258.60 o 
  -3  15   3       88.08        5.92     83.14 o 
  -2  15   3     4092.58     3640.70    187.00 o 
  -1  15   3     4167.63     4209.97    224.72 o 
   0  15   3      767.42      706.57     95.57 o 
   1  15   3     7021.41     7113.18    423.85 o 
   2  15   3     3823.51     3831.24    248.25 o 
   3  15   3       39.79       -8.73    166.14 o 
   4  15   3     3388.01     3223.06    250.76 o 
   5  15   3      527.44      501.97     97.20 o 
   6  15   3     1213.63     1135.16    137.29 o 
   7  15   3      969.06     1044.32    144.83 o 
   8  15   3      250.17      389.53    110.96 o 
   9  15   3      610.03      528.60    126.19 o 
  10  15   3      678.40      620.62    140.54 o 
  11  15   3       19.85       93.20    121.61 o 
 -13  16   3       60.92       75.60    233.16 o 
 -12  16   3      907.27     1034.26    130.78 o 
 -11  16   3     1361.21     1468.47    134.92 o 
 -10  16   3      375.97      326.80    104.74 o 
  -9  16   3      581.58      674.47    103.86 o 
  -8  16   3     1971.48     1877.82    116.58 o 
  -7  16   3      315.47      436.28     90.10 o 
  -6  16   3     2694.33     2628.63    129.60 o 
  -5  16   3     2659.23     2661.62    133.89 o 
  -4  16   3      347.49      416.60     90.69 o 
  -3  16   3     4076.00     4328.03    218.07 o 
  -2  16   3      855.83      628.75    104.30 o 
  -1  16   3     1075.45     1105.72    109.48 o 
   0  16   3     8509.96     8139.90    514.84 o 
   1  16   3      144.92      377.40     84.92 o 
   2  16   3     3155.94     3053.37    223.24 o 
   3  16   3     3515.00     3323.06    255.20 o 
   4  16   3      121.56      -69.09    187.44 o 
   5  16   3     2297.54     2389.55    221.47 o 
   6  16   3     1061.28     1430.89    161.70 o 
   7  16   3       60.20     -206.82    206.82 o 
   8  16   3     2116.32     1875.31    229.46 o 
   9  16   3     1532.46     1454.86    201.64 o 
  10  16   3       76.48        7.99    115.54 o 
  11  16   3      523.38      694.73    156.97 o 
 -13  17   3     1383.54     1729.44    152.53 o 
 -12  17   3      553.03      870.78    127.23 o 
 -11  17   3      201.64      -26.78    220.14 o 
 -10  17   3     1807.27     1768.94    137.14 o 
  -9  17   3     2211.83     2114.23    139.51 o 
  -8  17   3      123.53      111.55    100.30 o 
  -7  17   3     2284.39     2340.88    126.49 o 
  -6  17   3      401.61     -118.21    198.98 o 
  -5  17   3     3764.72     3602.82    169.10 o 
  -4  17   3     5589.18     5731.55    278.43 o 
  -3  17   3      278.13      200.61     86.25 o 
  -2  17   3     2337.11     2130.95    158.74 o 
  -1  17   3     2996.09     3086.06    217.33 o 
   0  17   3       42.53      199.87     78.41 o 
   1  17   3     3083.31     2969.34    226.20 o 
   2  17   3     3069.22     3153.38    244.99 o 
   3  17   3      793.73      703.91    106.67 o 
   4  17   3     4929.58     4914.47    408.61 o 
   5  17   3     2980.95     2769.17    259.79 o 
   6  17   3        5.03      -57.99    188.63 o 
   7  17   3     1917.42     1844.83    218.36 o 
   8  17   3      325.73      450.19    116.73 o 
   9  17   3      567.75      398.85    130.93 o 
  10  17   3     1600.10     1502.79    220.43 o 
 -12  18   3      149.77      127.82    119.83 o 
 -11  18   3      132.76      256.83    103.71 o 
 -10  18   3       35.64      103.41    208.30 o 
  -9  18   3      830.18      716.33    115.84 o 
  -8  18   3     1057.99     1102.61    110.36 o 
  -7  18   3      369.91      430.66    101.34 o 
  -6  18   3      466.05      586.00     91.87 o 
  -5  18   3      185.52      213.18     92.76 o 
  -4  18   3       27.62      204.60     83.88 o 
  -3  18   3     1770.29     1693.93    138.77 o 
  -2  18   3       37.32     -178.27    178.27 o 
  -1  18   3      285.15       95.13     87.14 o 
   0  18   3     1815.24     1993.96    173.39 o 
   1  18   3      193.71       56.66    160.22 o 
   2  18   3       83.39       73.67     85.36 o 
   3  18   3      911.23      804.51    115.84 o 
   4  18   3     1597.30     1594.96    173.39 o 
   5  18   3      206.95      153.56     98.09 o 
   6  18   3      464.12      530.52    117.02 o 
   7  18   3       22.41     -169.10    191.29 o 
   8  18   3     1085.44     1081.90    168.21 o 
   9  18   3      566.28      675.65    146.91 o 
  10  18   3       42.23      356.54    125.31 o 
 -12  19   3      720.84      680.68    132.70 o 
 -11  19   3      109.27       14.50    203.27 o 
 -10  19   3     3302.45     3645.58    171.76 o 
  -9  19   3     1588.17     1818.65    134.33 o 
  -8  19   3      138.01        0.00    197.06 o 
  -7  19   3     2062.16     2319.28    143.36 o 
  -6  19   3      704.12      618.10    111.25 o 
  -5  19   3     2777.41     2616.05    173.54 o 
  -4  19   3     5111.56     4896.28    308.01 o 
  -3  19   3      743.47      977.45    114.36 o 
  -2  19   3     2825.10     2842.85    233.45 o 
  -1  19   3     2791.33     2785.74    240.70 o 
   0  19   3      502.03      425.78     99.12 o 
   1  19   3     4231.83     4211.75    354.91 o 
   2  19   3     3822.96     4038.36    344.11 o 
   3  19   3      476.90      663.22    107.41 o 
   4  19   3     4107.29     4136.15    383.02 o 
   5  19   3     1538.39     1401.89    172.20 o 
   6  19   3      543.03      493.53    118.06 o 
   7  19   3     3450.98     3357.83    375.18 o 
   8  19   3      250.57      291.59    119.54 o 
   9  19   3      424.60      359.35    134.92 o 
 -11  20   3        0.65      -89.95    234.93 o 
 -10  20   3       14.41       98.97    208.01 o 
  -9  20   3      284.00      501.08    108.74 o 
  -8  20   3      193.31     -218.51    218.51 o 
  -7  20   3      188.84     -119.68    208.15 o 
  -6  20   3      201.47      145.57     99.42 o 
  -5  20   3       10.49       75.60     96.61 o 
  -4  20   3       13.27       43.49    169.39 o 
  -3  20   3       68.96      167.32     88.62 o 
  -2  20   3      130.53       41.57    179.60 o 
  -1  20   3       74.31       52.22    190.10 o 
   0  20   3      976.19      857.62    125.31 o 
   1  20   3      143.69      -21.30    184.19 o 
   2  20   3      111.33      168.36    100.60 o 
   3  20   3      140.07      237.00     98.38 o 
   4  20   3       82.99       36.69    195.58 o 
   5  20   3        1.73     -216.14    216.14 o 
   6  20   3        5.88       39.94    194.84 o 
   7  20   3        9.35       28.40    206.67 o 
   8  20   3      120.88     -249.87    249.87 o 
   9  20   3       94.72      212.44    112.73 o 
 -11  21   3       39.29     -239.81    239.81 o 
 -10  21   3     1853.20     1966.59    154.30 o 
  -9  21   3      912.40      838.83    126.79 o 
  -8  21   3      208.01      380.51    104.00 o 
  -7  21   3     3086.26     2946.85    202.24 o 
  -6  21   3      159.36       97.94    204.16 o 
  -5  21   3     2420.23     2667.83    211.56 o 
  -4  21   3     1730.88     1901.64    181.38 o 
  -3  21   3      178.36      190.55     93.79 o 
  -2  21   3     2155.86     2207.73    229.75 o 
  -1  21   3     2930.96     3036.80    304.91 o 
   0  21   3       26.63       73.53     93.20 o 
   1  21   3     2831.45     3055.44    305.94 o 
   2  21   3     2027.61     1896.32    210.23 o 
   3  21   3      218.97      289.97    104.15 o 
   4  21   3     2750.11     2944.78    306.39 o 
   5  21   3     2001.26     2038.34    240.26 o 
   6  21   3      278.96      175.31    118.95 o 
   7  21   3     2885.10     3016.53    359.20 o 
   8  21   3      191.82       31.51    231.53 o 
 -10  22   3        8.15       92.02    231.68 o 
  -9  22   3       30.57     -203.57    206.97 o 
  -8  22   3      311.91      257.42    112.14 o 
  -7  22   3        6.48     -201.64    214.66 o 
  -6  22   3       15.87       95.27    102.08 o 
  -5  22   3       79.68       49.56    200.17 o 
  -4  22   3      213.66      195.73    101.34 o 
  -3  22   3      148.94      169.39     93.79 o 
  -2  22   3       50.43     -128.86    190.84 o 
  -1  22   3       14.53       47.19    186.70 o 
   0  22   3      597.99      422.52    115.99 o 
   1  22   3       78.47       58.88    101.49 o 
   2  22   3        1.71     -111.10    201.79 o 
   3  22   3       28.96       42.16    104.45 o 
   4  22   3        0.55       80.48    203.12 o 
   5  22   3       67.30       95.13    104.59 o 
   6  22   3       12.44     -190.10    232.86 o 
   7  22   3        2.81       92.91    224.43 o 
  -9  23   3      161.05      106.52    238.78 o 
  -8  23   3      330.73      394.26    117.47 o 
  -7  23   3     1839.51     2059.05    192.32 o 
  -6  23   3      591.84      300.77    121.76 o 
  -5  23   3      824.50     1055.71    145.87 o 
  -4  23   3     3005.01     2830.27    285.82 o 
  -3  23   3      214.96      255.20    109.92 o 
  -2  23   3     1329.73     1381.33    183.89 o 
  -1  23   3     1262.01     1292.86    184.78 o 
   0  23   3        2.83      -48.23    102.82 o 
   1  23   3     1943.57     2248.12    265.26 o 
   2  23   3     1982.62     2095.30    247.21 o 
   3  23   3       66.12       81.66    202.68 o 
   4  23   3     1770.44     1750.00    223.39 o 
   5  23   3      420.28      398.55    124.12 o 
   6  23   3      490.63      304.76    136.11 o 
   7  23   3     1504.52     1760.36    249.87 o 
  -8  24   3      485.04      567.50    125.45 o 
  -7  24   3       87.63       88.91    205.20 o 
  -6  24   3      123.39      222.80    113.32 o 
  -5  24   3      329.68       54.29    219.10 o 
  -4  24   3      137.44      151.64    114.21 o 
  -3  24   3      605.16      445.75    124.12 o 
  -2  24   3        2.27       46.45    102.52 o 
  -1  24   3      165.31       39.50    221.02 o 
   0  24   3      788.06      952.89    158.59 o 
   1  24   3      287.31      309.79    113.92 o 
   2  24   3       14.42      191.14    106.07 o 
   3  24   3      281.94      -71.46    232.86 o 
   4  24   3       90.77       59.32    211.11 o 
   5  24   3      207.82     -183.74    240.55 o 
   6  24   3       54.47      100.30    122.20 o 
  -7  25   3     1086.51      982.63    154.60 o 
  -6  25   3       60.53      160.22    112.88 o 
  -5  25   3      895.30      951.41    156.52 o 
  -4  25   3     1667.29     1472.76    205.05 o 
  -3  25   3       59.39      -69.38    213.18 o 
  -2  25   3     1136.96     1111.78    182.56 o 
  -1  25   3     1847.55     1683.28    241.88 o 
   0  25   3       18.48     -126.79    217.18 o 
   1  25   3      990.96     1126.58    182.26 o 
   2  25   3      371.29      457.44    127.38 o 
   3  25   3       73.22      -45.12    222.50 o 
   4  25   3     1156.18      870.04    167.32 o 
  -6  26   3      379.36      473.86    135.51 o 
  -5  26   3      414.96      310.38    127.53 o 
  -4  26   3        1.72     -234.34    234.34 o 
  -3  26   3      561.57      666.77    143.80 o 
  -2  26   3      420.37      460.84    133.15 o 
  -1  26   3       73.23       52.08    116.13 o 
   0  26   3      899.58     1120.36    188.18 o 
   1  26   3      140.30      404.77    122.94 o 
   2  26   3      214.02       95.42    122.79 o 
   3  26   3      455.34      400.33    140.25 o 
  -3  27   3       13.61      176.20    111.25 o 
  -2  27   3      185.63       30.77    229.46 o 
  -1  27   3      326.93      455.81    139.07 o 
   0  27   3       87.73      132.11    116.13 o 
   1  27   3      234.38      157.26    125.60 o 
 -17   0   4        6.14       15.68    219.10 o 
 -16   0   4     2849.92     2919.18    846.97 o 
 -15   0   4      355.16      540.43    185.96 o 
 -14   0   4      697.02      649.61    209.93 o 
 -13   0   4     6481.90     6492.42   1734.32 o 
 -12   0   4      992.57      991.95    268.81 o 
 -11   0   4    15529.89    15020.22   3448.22 o 
 -10   0   4     6310.65     6714.77   1346.71 o 
  -9   0   4      727.07      715.30    140.69 o 
  -8   0   4    33637.48    33810.87   3710.97 o 
  -7   0   4    11202.74    11427.16    703.76 o 
  -6   0   4      226.31      202.83     62.28 o 
  -5   0   4    39411.89    40328.29   5047.32 o 
  -4   0   4    57597.96    58051.70   7819.45 o 
  -3   0   4    24700.11    20797.49   2516.93 o 
  -2   0   4     7151.91     7300.48    655.09 o 
  -1   0   4     9251.43     7855.26    738.08 o 
   0   0   4      328.50      276.65     58.73 o 
   1   0   4    43977.28    44484.57   3937.76 o 
   2   0   4    21875.31    22333.86   1803.11 o 
   3   0   4     1755.43     1640.52    134.63 o 
   4   0   4    28287.43    27824.56   1695.56 o 
   5   0   4      621.57      458.32     79.00 o 
   6   0   4     3013.98     3155.59    161.70 o 
   7   0   4    11498.39    11230.25    430.21 o 
   8   0   4     1776.15     1830.78    113.47 o 
   9   0   4     4978.23     5267.46    166.43 o 
  10   0   4     1407.01     1292.27    119.98 o 
  11   0   4      192.50      228.87     83.73 o 
  12   0   4     4267.79     4480.56    209.93 o 
  13   0   4      823.34      976.41    141.73 o 
 -16   1   4        4.36       73.23    113.77 o 
 -15   1   4       53.06     -154.75    218.21 o 
 -14   1   4      172.70     -128.71    207.56 o 
 -13   1   4      182.41       31.81    206.23 o 
 -12   1   4      124.32      -68.79    175.90 o 
 -11   1   4      326.72       43.79    196.17 o 
 -10   1   4      438.02      558.48    128.86 o 
  -9   1   4      150.41      275.17     86.84 o 
  -8   1   4        3.59       19.08     72.34 o 
  -7   1   4       72.88      -80.63    150.75 o 
  -6   1   4      186.85      203.27     65.69 o 
  -5   1   4      307.06      229.90     65.09 o 
  -4   1   4     2507.82     2726.56    352.69 o 
  -3   1   4     1930.27     1855.78    221.32 o 
  -2   1   4      444.57      417.34     63.47 o 
  -1   1   4      144.23      155.34     51.63 o 
   0   1   4      437.63      386.28     62.73 o 
   1   1   4        6.38       40.68    116.58 o 
   2   1   4     2174.80     2306.41    177.53 o 
   3   1   4     6907.66     6908.13    459.06 o 
   4   1   4     1396.85     1275.70    101.93 o 
   5   1   4       93.64      107.85     72.64 o 
   6   1   4      123.01      103.12     82.55 o 
   7   1   4      861.17      859.24     94.98 o 
   8   1   4       54.60       -9.47    181.38 o 
   9   1   4      105.81      135.37     93.94 o 
  10   1   4       25.80     -213.04    213.04 o 
  11   1   4      336.63      101.93    223.98 o 
  12   1   4       80.63      100.60    236.56 o 
  13   1   4       17.06       31.36    235.67 o 
 -16   2   4     2459.95     2412.78    651.24 o 
 -15   2   4      722.06      708.79    218.07 o 
 -14   2   4     1234.36     1402.49    363.34 o 
 -13   2   4     4658.90     5027.06   1148.47 o 
 -12   2   4      472.17      402.99    124.12 o 
 -11   2   4     5835.34     6153.34   1073.91 o 
 -10   2   4     9718.67     8812.73   1206.91 o 
  -9   2   4      511.80      670.92    103.56 o 
  -8   2   4    19365.34    19022.19    983.52 o 
  -7   2   4     7790.30     8450.57    534.37 o 
  -6   2   4     1110.14     1199.07    137.88 o 
  -5   2   4    21159.38    22087.24   2709.85 o 
  -4   2   4    42035.45    40512.33   4790.79 o 
  -3   2   4     7012.15     5622.23    626.53 o 
  -2   2   4    10235.06     9566.35    790.45 o 
  -1   2   4    24265.07    24566.45   1763.02 o 
   0   2   4    11625.24    12344.40    896.38 o 
   1   2   4    46374.57    49701.14   3349.84 o 
   2   2   4     7922.77     8465.66    557.30 o 
   3   2   4     2291.80     2434.08    148.39 o 
   4   2   4    16301.88    16218.40    745.03 o 
   5   2   4       10.43     -153.71    153.71 o 
   6   2   4     8654.75     8756.07    320.29 o 
   7   2   4     8805.55     8907.12    270.59 o 
   8   2   4       13.92      119.39     85.51 o 
   9   2   4     4866.56     4888.29    166.88 o 
  10   2   4     1148.21     1552.65    122.20 o 
  11   2   4       68.71     -192.62    223.69 o 
  12   2   4     2140.59     1906.97    175.46 o 
  13   2   4      983.13      954.08    157.11 o 
 -16   3   4       10.11      -31.36    117.61 o 
 -15   3   4      833.37      847.56    237.15 o 
 -14   3   4      539.62      699.32    190.55 o 
 -13   3   4       12.10     -162.74    204.31 o 
 -12   3   4     2486.21     2557.76    463.94 o 
 -11   3   4      691.04      647.39    133.89 o 
 -10   3   4      107.33      -23.52    177.23 o 
  -9   3   4     3412.53     3130.59    219.84 o 
  -8   3   4     3418.82     3937.17    201.64 o 
  -7   3   4     2404.25     2731.00    210.96 o 
  -6   3   4     6679.68     6978.70    741.19 o 
  -5   3   4       35.65      131.82     59.47 o 
  -4   3   4       12.58      127.97     54.74 o 
  -3   3   4     1199.02      977.60    115.54 o 
  -2   3   4      496.45      520.31     67.17 o 
  -1   3   4    16250.68    16402.29   1069.62 o 
   0   3   4     2436.85     2612.50    177.09 o 
   1   3   4      158.81      247.51     59.18 o 
   2   3   4     6031.04     6489.46    372.37 o 
   3   3   4     4838.96     5282.55    266.44 o 
   4   3   4     1048.99     1150.99     88.03 o 
   5   3   4      485.16      372.07     75.45 o 
   6   3   4     4853.19     4960.93    152.08 o 
   7   3   4      318.19      258.90     89.80 o 
   8   3   4     1737.89     1702.66    109.92 o 
   9   3   4       33.50       53.26     91.87 o 
  10   3   4       48.76      -70.27    209.04 o 
  11   3   4     1847.31     1891.43    158.45 o 
  12   3   4       91.25       72.94    236.26 o 
  13   3   4       84.85     -143.50    248.54 o 
 -16   4   4     1528.24     1678.40    403.44 o 
 -15   4   4      386.03      358.17    142.76 o 
 -14   4   4     1827.71     1811.10    381.54 o 
 -13   4   4     5388.37     5480.35    979.52 o 
 -12   4   4      290.21      365.56    109.33 o 
 -11   4   4     2979.15     3259.60    390.57 o 
 -10   4   4     9584.69    10075.86    815.90 o 
  -9   4   4        0.21      201.35     77.23 o 
  -8   4   4     2335.22     2482.31    151.94 o 
  -7   4   4    10319.43    10806.84    888.69 o 
  -6   4   4      900.16      916.79    117.32 o 
  -5   4   4    16434.99    16275.95   1774.86 o 
  -4   4   4    15630.17    15786.41   1625.88 o 
  -3   4   4      827.27      739.12     90.24 o 
  -2   4   4    68782.31    66262.16   4850.71 o 
  -1   4   4      126.27       45.86    108.00 o 
   0   4   4     1023.83     1017.54     80.48 o 
   1   4   4    16358.15    17425.16    878.92 o 
   2   4   4     5204.04     5714.39    288.63 o 
   3   4   4    10583.31    11133.20    459.06 o 
   4   4   4     8875.83     9362.19    350.62 o 
   5   4   4      412.40      468.09     78.70 o 
   6   4   4     9086.69     9140.43    286.27 o 
   7   4   4     8314.22     8837.59    281.24 o 
   8   4   4      824.27      626.38     93.06 o 
   9   4   4     1630.97     1559.75    125.60 o 
  10   4   4     1579.49     1652.51    140.25 o 
  11   4   4      220.79      150.16    113.18 o 
  12   4   4     2846.75     2793.43    236.71 o 
  13   4   4      914.40      833.06    155.93 o 
 -16   5   4        0.65       87.58    115.99 o 
 -15   5   4      787.50      941.20    217.47 o 
 -14   5   4     1433.59     1414.03    276.06 o 
 -13   5   4       26.59      145.43    101.93 o 
 -12   5   4     3278.02     3188.59    407.43 o 
 -11   5   4     3305.21     3405.02    323.99 o 
 -10   5   4      791.35      662.33    100.75 o 
  -9   5   4     5398.85     5908.49    284.34 o 
  -8   5   4     1644.16     1731.36    133.30 o 
  -7   5   4      791.05      905.40    108.15 o 
  -6   5   4     8784.69     8807.26    891.20 o 
  -5   5   4     1025.64     1020.35    122.35 o 
  -4   5   4     5229.04     5555.80    545.02 o 
  -3   5   4     3687.34     3279.57    297.95 o 
  -2   5   4     4126.88     3997.83    297.21 o 
  -1   5   4     7377.23     7181.53    419.56 o 
   0   5   4     9966.13    10206.94    509.95 o 
   1   5   4     1890.62     2208.32    113.32 o 
   2   5   4    15375.52    16951.59    620.47 o 
   3   5   4    13565.33    14450.94    463.94 o 
   4   5   4     2286.30     2516.93     98.23 o 
   5   5   4     5430.65     5255.48    168.80 o 
   6   5   4     1481.65     1353.67    102.08 o 
   7   5   4     1743.89     1609.16    115.54 o 
   8   5   4     1882.27     2045.44    133.59 o 
   9   5   4      679.63      840.31    105.19 o 
  10   5   4      546.77      535.84    117.17 o 
  11   5   4     2342.67     2339.40    204.75 o 
  12   5   4       33.74       87.43    219.69 o 
  13   5   4      470.76      443.09    139.51 o 
 -16   6   4      572.46      618.99    168.06 o 
 -15   6   4      612.98      864.87    187.74 o 
 -14   6   4     1284.30     1098.32    209.04 o 
 -13   6   4     2487.59     2492.82    339.82 o 
 -12   6   4       45.72      -21.01    185.67 o 
 -11   6   4      620.11       73.97    200.46 o 
 -10   6   4    11294.02    11018.99    544.87 o 
  -9   6   4       32.21       76.04    170.28 o 
  -8   6   4     1104.56     1189.01    113.18 o 
  -7   6   4     6938.65     7338.20    641.33 o 
  -6   6   4        1.43      -90.39    145.87 o 
  -5   6   4     7288.12     7184.19    683.19 o 
  -4   6   4     1626.49     1503.53    146.76 o 
  -3   6   4      267.01      273.99     62.28 o 
  -2   6   4    23489.74    22061.05   1403.67 o 
  -1   6   4      116.16      -21.75    123.24 o 
   0   6   4     4650.50     4489.73    209.63 o 
   1   6   4     6176.06     6669.50    275.47 o 
   2   6   4     3150.91     3218.62    120.28 o 
   3   6   4     6014.80     6415.93    210.67 o 
   4   6   4     5125.72     5406.38    157.26 o 
   5   6   4     3383.57     3680.64    114.36 o 
   6   6   4     6634.07     6407.50    221.47 o 
   7   6   4     4158.56     4238.68    182.71 o 
   8   6   4       63.03       -9.91    184.93 o 
   9   6   4      881.57      911.91    114.21 o 
  10   6   4     1777.22     1694.08    170.58 o 
  11   6   4       62.53     -134.92    217.47 o 
  12   6   4      838.60      768.41    153.71 o 
  13   6   4      555.76      582.89    151.05 o 
 -16   7   4       12.24      146.46    115.10 o 
 -15   7   4     1683.93     1684.02    280.94 o 
 -14   7   4     1728.66     1894.84    273.10 o 
 -13   7   4      187.23        0.00    214.37 o 
 -12   7   4     2860.88     2952.47    257.12 o 
 -11   7   4     3106.00     3172.61    201.35 o 
 -10   7   4      139.14      194.69     84.47 o 
  -9   7   4     4913.31     5017.88    284.79 o 
  -8   7   4     1518.95     1454.27    134.48 o 
  -7   7   4     3185.22     3320.55    287.75 o 
  -6   7   4    19004.24    19675.35   1731.36 o 
  -5   7   4      718.87      816.93     98.23 o 
  -4   7   4     1316.37     1175.69    115.39 o 
  -3   7   4    21086.85    20043.57   1422.61 o 
  -2   7   4     1452.55     1533.12    109.92 o 
  -1   7   4    26995.90    27638.89   1150.25 o 
   0   7   4    15233.50    15366.55    537.62 o 
   1   7   4      974.76     1002.45     72.20 o 
   2   7   4     8462.30     8312.25    255.50 o 
   3   7   4     1317.08     1370.83     82.55 o 
   4   7   4       39.27     -151.34    151.34 o 
   5   7   4    12467.44    12143.20    417.94 o 
   6   7   4     1716.95     1821.90    115.10 o 
   7   7   4     2243.37     2365.59    145.57 o 
   8   7   4     5138.67     5085.94    297.81 o 
   9   7   4      656.55      633.04    114.65 o 
  10   7   4     1821.88     1653.84    179.75 o 
  11   7   4     2308.24     2373.72    242.92 o 
  12   7   4      116.42      236.85    122.79 o 
  13   7   4     1239.92     1086.19    184.78 o 
 -16   8   4      187.21      363.34    131.22 o 
 -15   8   4      101.98      204.16    117.47 o 
 -14   8   4      436.06      561.29    131.82 o 
 -13   8   4      902.16      667.81    131.08 o 
 -12   8   4      105.04       54.74     93.35 o 
 -11   8   4      206.77      235.38     93.20 o 
 -10   8   4      552.24      526.52     97.05 o 
  -9   8   4      399.20      422.23    100.90 o 
  -8   8   4      387.44      398.85     90.69 o 
  -7   8   4     3710.49     3691.14    305.65 o 
  -6   8   4      109.08     -105.93    155.93 o 
  -5   8   4     7794.60     8129.84    644.73 o 
  -4   8   4      165.00       31.51    141.58 o 
  -3   8   4      796.92      870.64     84.03 o 
  -2   8   4     6919.43     6960.95    382.72 o 
  -1   8   4       58.93      157.56     58.88 o 
   0   8   4      541.08      242.62     67.61 o 
   1   8   4     1071.46     1073.02     73.53 o 
   2   8   4     3432.90     3397.33    104.45 o 
   3   8   4      550.66      579.04     75.30 o 
   4   8   4      430.67     -113.32    170.87 o 
   5   8   4      188.04      256.23     89.06 o 
   6   8   4      724.03      801.99     98.83 o 
   7   8   4      877.67      683.34    104.59 o 
   8   8   4      207.02      127.08     93.35 o 
   9   8   4      599.67      799.18    122.64 o 
  10   8   4     1529.17     1307.21    168.21 o 
  11   8   4       52.31      114.36    110.96 o 
  12   8   4      343.74      398.41    128.56 o 
 -16   9   4       28.04       12.72    118.21 o 
 -15   9   4     1477.97     1615.67    211.56 o 
 -14   9   4     2653.30     2724.49    269.11 o 
 -13   9   4        6.60       39.80    107.41 o 
 -12   9   4     3897.58     4018.09    236.41 o 
 -11   9   4     3256.59     2995.23    165.25 o 
 -10   9   4      910.23      864.72    104.59 o 
  -9   9   4     9147.57     9650.97    613.51 o 
  -8   9   4     3960.68     4192.52    309.79 o 
  -7   9   4     7209.47     6936.83    549.60 o 
  -6   9   4    21632.57    22155.74   1635.94 o 
  -5   9   4     1253.34     1260.17    119.09 o 
  -4   9   4     3370.65     3456.95    232.56 o 
  -3   9   4    13246.78    12268.80    693.55 o 
  -2   9   4       54.28       66.72     62.14 o 
  -1   9   4     8184.73     8047.28    303.72 o 
   0   9   4    13159.54    12990.75    374.00 o 
   1   9   4      200.79      408.02     68.35 o 
   2   9   4    13720.92    14449.75    355.50 o 
   3   9   4     6082.05     6106.59    207.27 o 
   4   9   4       57.84       29.44    162.59 o 
   5   9   4    12697.42    11944.81    523.12 o 
   6   9   4     1235.86     1310.02    112.14 o 
   7   9   4     1922.18     1898.09    155.78 o 
   8   9   4     7644.83     7193.07    525.64 o 
   9   9   4     2048.09     2321.50    222.36 o 
  10   9   4     2006.13     1718.79    207.12 o 
  11   9   4     1825.54     1837.43    230.20 o 
  12   9   4      176.35       31.07    238.04 o 
 -15  10   4        6.96     -238.63    238.63 o 
 -14  10   4       22.57      -13.46    232.42 o 
 -13  10   4        9.57       61.84    186.70 o 
 -12  10   4       11.68      109.92    103.26 o 
 -11  10   4      739.13      610.11     97.35 o 
 -10  10   4       29.22      137.73     82.70 o 
  -9  10   4      251.04       52.96    192.47 o 
  -8  10   4     1535.67     1426.16    139.21 o 
  -7  10   4      397.18      294.26     93.50 o 
  -6  10   4       57.44      109.62     78.41 o 
  -5  10   4     1295.59     1298.63    114.06 o 
  -4  10   4     1014.35      992.54     92.17 o 
  -3  10   4      232.10      270.73     70.86 o 
  -2  10   4       53.46     -148.68    148.68 o 
  -1  10   4     2380.82     2111.57     97.49 o 
   0  10   4      254.43      212.00     69.09 o 
   1  10   4        0.33      -74.41    148.98 o 
   2  10   4     1633.26     1785.66     92.76 o 
   3  10   4      213.68      103.12     79.30 o 
   4  10   4      254.46      249.87     85.21 o 
   5  10   4        0.18       75.30    173.09 o 
   6  10   4      102.48      -91.58    189.96 o 
   7  10   4       13.14     -111.70    191.58 o 
   8  10   4        4.43       21.90    189.22 o 
   9  10   4        2.75      -85.36    193.21 o 
  10  10   4      184.90      219.55    118.35 o 
  11  10   4        9.31       29.14    223.54 o 
  12  10   4        1.97      -79.00    229.90 o 
 -15  11   4     2157.77     1913.63    196.17 o 
 -14  11   4     1697.03     1940.55    173.24 o 
 -13  11   4       14.42      -12.72    204.01 o 
 -12  11   4     3526.42     3918.38    205.05 o 
 -11  11   4     2696.16     2598.59    157.85 o 
 -10  11   4      136.49       31.96     89.21 o 
  -9  11   4     3405.09     3453.99    234.93 o 
  -8  11   4     1504.21     1692.75    145.43 o 
  -7  11   4     6613.02     6614.47    446.78 o 
  -6  11   4    15647.46    15144.93    927.30 o 
  -5  11   4     5026.92     5124.85    292.78 o 
  -4  11   4     4536.36     4394.31    223.10 o 
  -3  11   4     8448.02     8085.75    357.72 o 
  -2  11   4      621.08      559.96     75.01 o 
  -1  11   4     9970.71     9930.29    333.61 o 
   0  11   4    12602.15    12971.67    367.19 o 
   1  11   4      677.87      798.29     80.33 o 
   2  11   4     9857.37    10466.87    380.06 o 
   3  11   4     6215.60     6351.13    266.44 o 
   4  11   4      298.53      315.12     89.95 o 
   5  11   4     8149.80     8407.82    494.86 o 
   6  11   4      600.76      575.05     97.79 o 
   7  11   4     2055.95     1973.69    183.60 o 
   8  11   4     7930.60     7693.56    676.98 o 
   9  11   4     1080.71     1159.71    159.48 o 
  10  11   4     2639.24     2775.09    325.18 o 
  11  11   4     2467.50     2002.54    275.47 o 
  12  11   4      128.47      290.41    136.85 o 
 -15  12   4      251.88      441.90    122.79 o 
 -14  12   4       25.18      140.84    115.99 o 
 -13  12   4      188.47      260.53    110.81 o 
 -12  12   4       23.89       52.82    101.34 o 
 -11  12   4        8.58     -187.15    190.99 o 
 -10  12   4     2756.70     2767.54    185.67 o 
  -9  12   4       81.97       65.83    170.87 o 
  -8  12   4        3.91     -182.41    182.41 o 
  -7  12   4      126.52      267.48     91.13 o 
  -6  12   4      143.22       38.32    184.93 o 
  -5  12   4       76.53     -109.48    162.44 o 
  -4  12   4      372.03      298.84     80.33 o 
  -3  12   4       39.95       59.32     73.38 o 
  -2  12   4      613.07      642.66     75.89 o 
  -1  12   4     2421.29     2315.58    100.90 o 
   0  12   4      235.88      247.36     77.67 o 
   1  12   4       23.64       49.12    152.53 o 
   2  12   4      316.77      323.70     84.33 o 
   3  12   4     1425.21     1423.05    112.73 o 
   4  12   4      266.53      275.47     87.88 o 
   5  12   4      336.80      333.31     87.73 o 
   6  12   4      478.44      422.23     96.90 o 
   7  12   4      518.06      431.55    105.19 o 
   8  12   4       26.33      124.86    103.41 o 
   9  12   4      195.86      -13.02    209.49 o 
  10  12   4      197.51       84.77    213.63 o 
  11  12   4       43.26       30.48    240.11 o 
 -15  13   4     1278.29     1339.76    154.45 o 
 -14  13   4     1299.24     1385.03    140.40 o 
 -13  13   4       39.22     -163.03    225.76 o 
 -12  13   4     4452.21     4348.15    240.11 o 
 -11  13   4     2154.50     2184.65    164.07 o 
 -10  13   4        4.67      -61.69     90.24 o 
  -9  13   4     3717.47     4039.55    250.76 o 
  -8  13   4     1788.75     1607.68    140.10 o 
  -7  13   4     4702.82     4784.73    268.22 o 
  -6  13   4     6834.59     6658.85    317.63 o 
  -5  13   4     1106.03      899.93    102.38 o 
  -4  13   4     5201.78     4873.49    192.62 o 
  -3  13   4     4313.65     3938.50    133.59 o 
  -2  13   4      600.23      658.93     83.44 o 
  -1  13   4     5359.91     5296.90    181.23 o 
   0  13   4    10970.13    11109.97    425.48 o 
   1  13   4      734.37      765.60     90.69 o 
   2  13   4     9158.95     9141.61    426.66 o 
   3  13   4     4547.59     4533.82    250.17 o 
   4  13   4     1113.25     1076.57    112.44 o 
   5  13   4     4368.56     4359.84    313.49 o 
   6  13   4     1668.34     1712.87    168.06 o 
   7  13   4      725.61      751.84    126.19 o 
   8  13   4     5522.93     5526.06    551.67 o 
   9  13   4      622.57      799.77    138.47 o 
  10  13   4     1097.18     1142.26    187.59 o 
  11  13   4     1844.73     1424.68    235.67 o 
 -14  14   4      239.43      237.45    128.12 o 
 -13  14   4      326.33      416.01    119.98 o 
 -12  14   4       20.21       70.86    113.47 o 
 -11  14   4       29.67       83.14    184.48 o 
 -10  14   4      852.78      987.07    122.35 o 
  -9  14   4        2.65       64.06     87.73 o 
  -8  14   4      799.16      723.58    103.41 o 
  -7  14   4     3366.09     3315.08    180.34 o 
  -6  14   4      125.79      121.90     85.81 o 
  -5  14   4     2145.94     2295.76    121.46 o 
  -4  14   4      205.74      241.44     86.25 o 
  -3  14   4      100.78      -75.01    170.13 o 
  -2  14   4     2631.90     2899.06    122.64 o 
  -1  14   4      452.79      469.57     86.25 o 
   0  14   4     1353.89     1375.56    107.26 o 
   1  14   4     2497.17     2693.28    151.94 o 
   2  14   4      468.28      521.35     91.28 o 
   3  14   4     1979.05     1810.36    144.54 o 
   4  14   4      262.80      265.11     92.76 o 
   5  14   4      176.09      250.02     88.03 o 
   6  14   4      821.88      762.79    118.35 o 
   7  14   4     1555.69     1466.99    180.93 o 
   8  14   4      429.68      438.94    117.32 o 
   9  14   4      809.72      664.41    142.62 o 
  10  14   4      484.65      608.63    142.17 o 
  11  14   4      185.35      112.29    249.73 o 
 -14  15   4      499.17      649.32    121.46 o 
 -13  15   4      100.21       15.68    118.80 o 
 -12  15   4     1564.55     1600.14    155.04 o 
 -11  15   4     1508.53     1596.14    148.98 o 
 -10  15   4      199.69       46.01    198.54 o 
  -9  15   4     2677.19     2766.66    173.68 o 
  -8  15   4      185.98      136.55     93.35 o 
  -7  15   4      801.71      843.86    100.45 o 
  -6  15   4     4729.30     4462.51    168.21 o 
  -5  15   4     2316.99     2135.69    114.65 o 
  -4  15   4     2072.20     2102.40    112.73 o 
  -3  15   4     3603.05     3511.10    135.96 o 
  -2  15   4       22.56      106.22     81.07 o 
  -1  15   4     5876.02     5874.61    266.44 o 
   0  15   4     5612.58     5570.15    271.62 o 
   1  15   4       17.78     -175.16    175.16 o 
   2  15   4     5638.54     5528.58    339.38 o 
   3  15   4     3617.98     3894.56    267.77 o 
   4  15   4     1005.56      953.19    119.24 o 
   5  15   4     2338.24     2517.67    225.46 o 
   6  15   4      827.74      798.00    134.77 o 
   7  15   4      690.52      626.09    132.11 o 
   8  15   4     2082.68     2101.51    260.08 o 
   9  15   4      335.52      486.73    129.01 o 
  10  15   4      535.74      342.34    133.74 o 
 -14  16   4      103.76      276.65    129.01 o 
 -13  16   4      901.03      955.26    142.47 o 
 -12  16   4      209.98      309.79    114.06 o 
 -11  16   4      875.77      763.38    124.86 o 
 -10  16   4      825.08      839.72    120.57 o 
  -9  16   4        2.79     -156.23    196.61 o 
  -8  16   4     1460.11     1328.37    115.25 o 
  -7  16   4     1356.01     1204.54    114.80 o 
  -6  16   4       45.45      -19.38    180.34 o 
  -5  16   4     4343.41     4189.41    147.50 o 
  -4  16   4     3362.91     3172.16    132.56 o 
  -3  16   4     1111.80     1028.19    101.19 o 
  -2  16   4     7376.28     7156.08    320.89 o 
  -1  16   4     2598.40     2625.67    157.71 o 
   0  16   4        7.81       26.04     81.22 o 
   1  16   4     1596.97     1884.63    145.57 o 
   2  16   4      909.00      954.96    110.66 o 
   3  16   4     2566.16     2392.51    200.61 o 
   4  16   4     1660.06     1678.25    171.02 o 
   5  16   4      109.49      -10.65     93.06 o 
   6  16   4     1183.64     1143.14    154.89 o 
   7  16   4     1458.91     1547.47    201.05 o 
   8  16   4       68.00     -135.81    214.81 o 
   9  16   4      935.55      772.85    156.23 o 
  10  16   4      547.68      740.00    161.26 o 
 -13  17   4       57.68      -30.92    248.10 o 
 -12  17   4      264.24      472.23    115.84 o 
 -11  17   4      408.44       93.50    238.48 o 
 -10  17   4       41.63     -219.69    219.69 o 
  -9  17   4     1683.11     1645.11    132.41 o 
  -8  17   4       90.66      179.45     98.38 o 
  -7  17   4     1405.57     1431.78    112.29 o 
  -6  17   4     1985.35     2029.76    120.28 o 
  -5  17   4      144.42      103.86     86.69 o 
  -4  17   4      180.17      195.28     89.21 o 
  -3  17   4     1228.21     1413.14    113.62 o 
  -2  17   4      365.32      349.73     91.13 o 
  -1  17   4     3305.31     3306.20    209.49 o 
   0  17   4     2076.11     1971.32    154.89 o 
   1  17   4      110.97       80.92     85.36 o 
   2  17   4     1593.40     1671.15    156.97 o 
   3  17   4      272.77      297.95     94.24 o 
   4  17   4       84.84      161.40     91.43 o 
   5  17   4      344.61     -190.40    215.11 o 
   6  17   4      537.01      669.88    129.01 o 
   7  17   4      809.87      631.71    139.21 o 
   8  17   4     1286.91     1332.66    205.79 o 
   9  17   4       67.50       98.53    114.21 o 
  10  17   4       98.37      210.67    127.08 o 
 -13  18   4     1095.88     1212.83    159.33 o 
 -12  18   4       92.04        0.00    242.62 o 
 -11  18   4      955.30     1143.88    136.99 o 
 -10  18   4     1660.19     1725.15    150.46 o 
  -9  18   4      113.58      104.30    101.19 o 
  -8  18   4     3188.53     2913.12    155.04 o 
  -7  18   4     2750.05     2919.04    142.62 o 
  -6  18   4      249.12      227.09     97.35 o 
  -5  18   4     3707.66     3551.34    161.40 o 
  -4  18   4     3505.60     3503.85    180.34 o 
  -3  18   4      315.43      266.29     93.35 o 
  -2  18   4     5242.71     4940.81    307.87 o 
  -1  18   4     5082.83     5440.41    370.89 o 
   0  18   4      707.61      705.53    106.52 o 
   1  18   4     3767.71     3860.39    301.65 o 
   2  18   4        7.70      -62.43    172.94 o 
   3  18   4     1389.85     1456.19    156.97 o 
   4  18   4     3708.30     4119.58    389.09 o 
   5  18   4      256.23      144.24    100.30 o 
   6  18   4     1567.45     1767.46    221.47 o 
   7  18   4     1932.36     1829.59    249.73 o 
   8  18   4       15.02      116.13    114.21 o 
   9  18   4     1237.15     1452.34    230.64 o 
 -12  19   4       25.37     -140.99    241.29 o 
 -11  19   4      163.57     -158.89    229.75 o 
 -10  19   4      181.47      296.03    111.10 o 
  -9  19   4      543.48      557.74    115.99 o 
  -8  19   4        1.06     -108.44    196.61 o 
  -7  19   4      139.91      110.81    105.78 o 
  -6  19   4      966.07     1074.94    117.91 o 
  -5  19   4      153.71     -190.10    190.10 o 
  -4  19   4       94.61     -193.51    193.51 o 
  -3  19   4      380.92      337.16     97.49 o 
  -2  19   4       21.85     -189.81    189.81 o 
  -1  19   4      160.66      195.87     87.29 o 
   0  19   4       16.63       31.36    163.18 o 
   1  19   4       64.77        2.81     90.69 o 
   2  19   4      520.09      573.27    111.99 o 
   3  19   4      413.66      332.87    109.33 o 
   4  19   4        2.16       97.49    103.12 o 
   5  19   4      237.39      218.07    105.93 o 
   6  19   4      240.40      301.95    119.54 o 
   7  19   4       30.44       14.35    231.08 o 
   8  19   4      162.96      270.14    125.16 o 
   9  19   4       80.45       96.75    240.70 o 
 -11  20   4     1066.31     1178.80    138.03 o 
 -10  20   4     1552.98     1583.27    140.25 o 
  -9  20   4       56.18      164.81    107.85 o 
  -8  20   4     1916.44     1753.26    140.84 o 
  -7  20   4     1605.64     1502.94    140.25 o 
  -6  20   4       80.43       77.82    104.00 o 
  -5  20   4     2606.17     2852.02    193.95 o 
  -4  20   4     2235.32     2375.65    186.70 o 
  -3  20   4     1062.66     1045.80    132.85 o 
  -2  20   4     4165.93     4321.52    353.58 o 
  -1  20   4     1084.55     1028.93    140.10 o 
   0  20   4      532.12      771.66    121.02 o 
   1  20   4     3513.22     3473.08    328.73 o 
   2  20   4      448.37      104.74    216.14 o 
   3  20   4     1063.00     1147.73    157.85 o 
   4  20   4     3497.77     3413.75    368.37 o 
   5  20   4        6.04       80.04    179.45 o 
   6  20   4     2183.99     1969.99    262.00 o 
   7  20   4     1102.47      893.72    172.06 o 
   8  20   4        4.41     -205.93    233.60 o 
 -11  21   4        6.78       62.28    243.51 o 
 -10  21   4       50.41      201.50    115.54 o 
  -9  21   4       36.35     -168.65    200.31 o 
  -8  21   4        3.72       39.50    200.46 o 
  -7  21   4       52.53      -26.04    184.63 o 
  -6  21   4        5.16       20.27     95.13 o 
  -5  21   4       42.44      -71.75    187.89 o 
  -4  21   4       55.70      -70.86    200.31 o 
  -3  21   4        0.15       69.98    184.78 o 
  -2  21   4       12.83      -57.11    179.75 o 
  -1  21   4        1.43       46.45    180.93 o 
   0  21   4        6.08        0.00    179.45 o 
   1  21   4      132.21      -94.98    200.46 o 
   2  21   4       44.31      -73.67    197.21 o 
   3  21   4       91.52     -154.60    214.52 o 
   4  21   4       16.86      -36.69    110.36 o 
   5  21   4        4.31     -181.97    230.35 o 
   6  21   4       35.03       44.09    215.26 o 
   7  21   4        3.76       17.16    118.65 o 
 -10  22   4     1797.70     1964.96    154.75 o 
  -9  22   4      134.52      163.92    117.47 o 
  -8  22   4     1651.86     1744.23    147.65 o 
  -7  22   4     1671.01     1746.75    158.89 o 
  -6  22   4        9.32      175.90     99.86 o 
  -5  22   4     1288.49     1321.71    152.38 o 
  -4  22   4      770.95      982.18    136.11 o 
  -3  22   4      375.52      419.12    111.70 o 
  -2  22   4     2483.04     2530.99    273.99 o 
  -1  22   4      791.37     1042.40    148.09 o 
   0  22   4     1316.07     1432.07    186.26 o 
   1  22   4     3158.13     3463.17    380.21 o 
   2  22   4      234.84      342.04    107.41 o 
   3  22   4      394.78      417.49    124.12 o 
   4  22   4     2022.89     2261.73    280.20 o 
   5  22   4      107.09     -131.96    211.26 o 
   6  22   4     1781.20     1648.37    246.32 o 
   7  22   4     1472.06     1327.92    222.06 o 
  -9  23   4      191.58      104.30    125.75 o 
  -8  23   4        1.08      -86.84    221.02 o 
  -7  23   4      298.02      479.33    120.42 o 
  -6  23   4      677.21      769.15    130.93 o 
  -5  23   4       47.67      -13.46    210.67 o 
  -4  23   4        0.96      -10.80    106.37 o 
  -3  23   4      286.14      426.07    113.32 o 
  -2  23   4      138.16     -217.92    217.92 o 
  -1  23   4      385.19      525.78    123.38 o 
   0  23   4      132.78      210.82    111.99 o 
   1  23   4        4.20      -52.67    205.34 o 
   2  23   4      195.03      207.56    111.84 o 
   3  23   4      204.56      213.48    117.32 o 
   4  23   4        7.42     -103.71    217.33 o 
   5  23   4       25.03     -168.36    232.56 o 
   6  23   4        8.33       32.10    236.71 o 
  -8  24   4      448.39      584.37    126.19 o 
  -7  24   4     1298.92     1465.07    167.77 o 
  -6  24   4       42.82     -221.02    221.02 o 
  -5  24   4     1448.85     1447.90    188.48 o 
  -4  24   4      926.15     1042.84    161.11 o 
  -3  24   4      119.03      198.83    106.22 o 
  -2  24   4     1306.72     1534.89    216.59 o 
  -1  24   4      157.25       96.75    112.44 o 
   0  24   4      858.39      870.49    159.63 o 
   1  24   4     2320.58     2091.75    282.57 o 
   2  24   4      441.47      436.87    129.30 o 
   3  24   4      860.79      924.34    169.98 o 
   4  24   4     1206.63     1311.21    202.98 o 
   5  24   4        1.10      274.58    120.72 o 
  -7  25   4      154.65     -188.18    240.26 o 
  -6  25   4      738.48      756.57    146.91 o 
  -5  25   4       32.89     -224.13    224.13 o 
  -4  25   4      574.14      725.21    142.02 o 
  -3  25   4      922.30      879.96    162.44 o 
  -2  25   4      134.46     -229.16    229.16 o 
  -1  25   4      116.82      -86.25    225.76 o 
   0  25   4      203.91     -238.33    238.33 o 
   1  25   4       26.23     -190.10    209.34 o 
   2  25   4      350.32       30.03    212.44 o 
   3  25   4      258.98      209.34    122.64 o 
  -5  26   4     1048.87     1093.88    177.53 o 
  -4  26   4      493.37      448.41    134.92 o 
  -3  26   4       32.15      -59.77    235.38 o 
  -2  26   4      885.09     1081.75    191.44 o 
  -1  26   4      275.75      226.79    126.79 o 
   0  26   4      156.88      -15.24    236.56 o 
   1  26   4      391.23      343.37    133.30 o 
   2  26   4       87.44        0.00    244.10 o 
 -17   1   5     1114.22     1195.22    483.77 o 
 -16   1   5     2103.20     2210.40    863.09 o 
 -15   1   5       26.81        0.00    226.94 o 
 -14   1   5     5227.20     5390.99   1914.51 o 
 -13   1   5     2012.02     1954.01    643.10 o 
 -12   1   5        6.10     -204.46    204.46 o 
 -11   1   5     8429.14     9013.20   2043.22 o 
 -10   1   5     2922.11     3095.09    495.01 o 
  -9   1   5     5219.41     5366.29    468.53 o 
  -8   1   5    15053.39    15528.25   1196.11 o 
  -7   1   5     7864.47     8704.29   1260.61 o 
  -6   1   5     9223.62     8926.50   1726.33 o 
  -5   1   5    20859.54    19420.89   3726.21 o 
  -4   1   5      311.59       13.61    118.95 o 
  -3   1   5    43296.15    40660.87   5452.68 o 
  -2   1   5    29548.01    26977.45   3035.91 o 
  -1   1   5       70.33       33.58     58.14 o 
   0   1   5    23697.34    24198.22   2963.42 o 
   1   1   5    24095.51    24920.77   3015.64 o 
   2   1   5      414.11      334.64     77.97 o 
   3   1   5     9926.93    10020.23   1076.72 o 
   4   1   5     4932.71     4842.13    470.60 o 
   5   1   5      353.21      310.09     88.76 o 
   6   1   5    11702.78    11535.90    826.25 o 
   7   1   5     4497.25     4235.42    261.12 o 
   8   1   5     4251.31     3683.30    201.35 o 
   9   1   5     4957.63     5026.02    221.17 o 
  10   1   5      627.63      594.28    114.80 o 
  11   1   5     2112.11     2146.78    145.57 o 
  12   1   5     3130.10     3206.78    175.01 o 
 -17   2   5      168.70      -77.23    253.42 o 
 -16   2   5        3.65      -56.81    237.30 o 
 -15   2   5      915.13      970.05    360.24 o 
 -14   2   5      103.51     -105.78    229.90 o 
 -13   2   5       17.28      112.14    104.45 o 
 -12   2   5      370.61      570.91    167.03 o 
 -11   2   5        0.40     -133.74    183.60 o 
 -10   2   5      147.53       15.98    181.23 o 
  -9   2   5      102.26       54.59     80.18 o 
  -8   2   5     3914.50     3883.47    379.17 o 
  -7   2   5     6330.51     6183.07    969.02 o 
  -6   2   5      292.00      408.91    102.38 o 
  -5   2   5      209.84      245.58     75.01 o 
  -4   2   5       90.37       77.97     59.92 o 
  -3   2   5      351.29      459.51     85.66 o 
  -2   2   5     3386.05     3540.54    385.83 o 
  -1   2   5     1211.58     1167.70    138.33 o 
   0   2   5     4072.77     3861.42    426.66 o 
   1   2   5     4039.43     3637.74    400.33 o 
   2   2   5      509.84      577.56     91.58 o 
   3   2   5       11.34     -133.30    142.62 o 
   4   2   5      682.81      669.58     98.53 o 
   5   2   5     1581.61     1344.35    131.67 o 
   6   2   5      232.84      231.53     88.76 o 
   7   2   5      238.79      236.56     85.81 o 
   8   2   5     4264.40     4200.80    186.85 o 
   9   2   5       46.18      109.18    103.71 o 
  10   2   5      369.98      366.30    110.81 o 
  11   2   5       66.01       83.00    226.79 o 
  12   2   5       43.52      164.07    131.22 o 
 -16   3   5     1888.99     1789.06    628.46 o 
 -15   3   5        3.05      151.94    116.73 o 
 -14   3   5     2407.54     2329.49    694.59 o 
 -13   3   5     2347.85     2438.67    628.75 o 
 -12   3   5       43.93       93.06     90.69 o 
 -11   3   5     5572.16     5800.94    834.83 o 
 -10   3   5     1725.24     1784.32    176.20 o 
  -9   3   5     5345.79     5530.21    374.88 o 
  -8   3   5     6967.87     7381.40    837.65 o 
  -7   3   5     1786.40     1779.15    295.29 o 
  -6   3   5     1485.37     1523.06    283.46 o 
  -5   3   5    17024.22    16296.66   2810.15 o 
  -4   3   5     2936.52     2715.17    431.40 o 
  -3   3   5    15084.34    14666.78   1905.04 o 
  -2   3   5    32915.84    31763.07   3213.44 o 
  -1   3   5       50.49      218.21     61.40 o 
   0   3   5    15931.63    16302.13   1564.48 o 
   1   3   5    12333.07    13804.73   1309.28 o 
   2   3   5      204.86      294.11     71.16 o 
   3   3   5    14905.45    15286.22   1245.96 o 
   4   3   5     4352.14     4384.84    327.39 o 
   5   3   5     2411.45     2547.85    178.86 o 
   6   3   5    14160.38    14780.40    748.88 o 
   7   3   5     2617.28     2784.11    145.87 o 
   8   3   5     1532.81     1544.81    116.87 o 
   9   3   5     3863.05     3743.66    154.89 o 
  10   3   5      758.76      605.38    114.06 o 
  11   3   5     1164.93     1041.07    133.74 o 
  12   3   5     2209.02     2215.87    179.75 o 
 -16   4   5       45.32     -114.95    235.38 o 
 -15   4   5     1737.17     1563.59    474.89 o 
 -14   4   5      190.08      343.67    138.62 o 
 -13   4   5      322.76      162.00    113.47 o 
 -12   4   5     3577.63     3326.76    560.11 o 
 -11   4   5      266.24      -27.52    188.92 o 
 -10   4   5      797.44      831.88    108.15 o 
  -9   4   5     2657.39     2826.42    236.56 o 
  -8   4   5      969.64     1095.36    158.89 o 
  -7   4   5    10301.02    10904.92   1747.34 o 
  -6   4   5     1602.39     1631.35    288.93 o 
  -5   4   5      292.82      363.05     87.73 o 
  -4   4   5     6660.66     6035.28    905.55 o 
  -3   4   5      877.33      829.21    122.05 o 
  -2   4   5    12363.92    12855.39   1266.23 o 
  -1   4   5     4781.14     4598.32    413.64 o 
   0   4   5     6132.88     5638.79    494.42 o 
   1   4   5     8736.30     8790.54    746.51 o 
   2   4   5      750.75      816.49     96.31 o 
   3   4   5      603.78      589.84     87.58 o 
   4   4   5     3042.53     3074.08    200.90 o 
   5   4   5     7475.92     7345.89    394.86 o 
   6   4   5      406.98      441.46     89.06 o 
   7   4   5      258.85      321.77     89.80 o 
   8   4   5     3627.52     3359.61    137.73 o 
   9   4   5      132.53      191.88    103.41 o 
  10   4   5     1861.32     1736.39    140.54 o 
  11   4   5      533.17      568.69    127.97 o 
  12   4   5        2.63     -138.47    236.85 o 
 -16   5   5      975.16      857.91    279.46 o 
 -15   5   5       19.03      -13.02    219.40 o 
 -14   5   5     1022.67      808.80    218.95 o 
 -13   5   5     2864.15     2930.72    547.68 o 
 -12   5   5      808.41      836.02    151.34 o 
 -11   5   5     3707.53     3683.75    314.38 o 
 -10   5   5     2530.21     2510.72    177.09 o 
  -9   5   5     4350.86     4734.58    425.33 o 
  -8   5   5    12572.91    12796.36   1660.35 o 
  -7   5   5      890.60      887.65    162.00 o 
  -6   5   5      299.30      205.79     80.92 o 
  -5   5   5    10145.38     9817.41   1510.04 o 
  -4   5   5      366.42      312.60     77.97 o 
  -3   5   5    11202.14    10832.88   1293.45 o 
  -2   5   5    14102.86    13685.93   1286.35 o 
  -1   5   5      142.57      332.42     66.28 o 
   0   5   5    15016.88    14684.54   1106.31 o 
   1   5   5    11803.28    12838.08    927.74 o 
   2   5   5      304.34      367.93     75.60 o 
   3   5   5     9205.72     9204.04    557.74 o 
   4   5   5     4146.85     4283.95    231.08 o 
   5   5   5     1642.77     1462.25    114.21 o 
   6   5   5    10477.48    10465.39    375.33 o 
   7   5   5     1697.02     1774.86    117.47 o 
   8   5   5      279.36      480.37     95.72 o 
   9   5   5     2428.62     2295.31    151.64 o 
  10   5   5      373.62      260.82    118.80 o 
  11   5   5      512.62      638.22    127.82 o 
  12   5   5     1348.72     1204.98    162.44 o 
 -16   6   5      411.08      567.65    188.48 o 
 -15   6   5     1739.28     1420.68    352.25 o 
 -14   6   5      479.30      640.59    166.88 o 
 -13   6   5     2037.69     2387.04    376.66 o 
 -12   6   5     5552.47     5816.18    605.67 o 
 -11   6   5      386.71      168.80     96.46 o 
 -10   6   5       30.90     -186.11    186.11 o 
  -9   6   5      775.62      967.24    135.66 o 
  -8   6   5       58.67      -79.00    180.49 o 
  -7   6   5    12380.41    12766.03   1924.57 o 
  -6   6   5     6312.64     6113.10    935.88 o 
  -5   6   5       64.87      -12.87     69.53 o 
  -4   6   5    11315.63    10998.28   1433.85 o 
  -3   6   5    16137.13    16357.31   1819.39 o 
  -2   6   5     1013.46     1059.85    115.84 o 
  -1   6   5    10753.61    10502.67    783.65 o 
   0   6   5     4228.10     4403.33    307.42 o 
   1   6   5     3555.46     3546.46    225.91 o 
   2   6   5     9533.97    10443.79    605.67 o 
   3   6   5      522.72      591.32     85.51 o 
   4   6   5     5858.64     6221.39    277.83 o 
   5   6   5     7230.71     7503.30    284.64 o 
   6   6   5       35.16      104.00     84.33 o 
   7   6   5     1464.41     1327.18    109.18 o 
   8   6   5     1637.22     1511.22    119.09 o 
   9   6   5      310.50       84.33    209.04 o 
  10   6   5     3632.27     3610.22    232.71 o 
  11   6   5      655.71      845.34    135.37 o 
  12   6   5      128.88      223.69    132.11 o 
 -16   7   5      254.28      218.66    131.37 o 
 -15   7   5      110.04      248.25    122.05 o 
 -14   7   5      189.56      -88.32    229.61 o 
 -13   7   5     1235.12     1284.72    197.95 o 
 -12   7   5       17.53       64.50     97.20 o 
 -11   7   5     1427.07     1519.21    131.08 o 
 -10   7   5      191.46      345.30     93.20 o 
  -9   7   5     1391.66     1328.81    171.02 o 
  -8   7   5     4743.26     4845.24    637.33 o 
  -7   7   5       98.05      119.83     84.03 o 
  -6   7   5      663.85      725.51    131.08 o 
  -5   7   5     5083.70     5240.39    701.24 o 
  -4   7   5     4416.17     4515.47    549.01 o 
  -3   7   5     2971.43     2538.23    271.62 o 
  -2   7   5     2107.26     2096.33    188.33 o 
  -1   7   5      177.92      279.76     70.12 o 
   0   7   5     5076.51     4845.24    297.66 o 
   1   7   5     2138.03     2303.45    142.47 o 
   2   7   5       83.40       -6.36    154.89 o 
   3   7   5     4147.43     4419.61    189.51 o 
   4   7   5     4592.99     4807.07    168.95 o 
   5   7   5     1818.81     1901.05    107.70 o 
   6   7   5     4062.42     3997.09    134.92 o 
   7   7   5      580.50      692.66     99.56 o 
   8   7   5        9.73      -55.92    192.47 o 
   9   7   5     1292.10     1093.58    133.74 o 
  10   7   5      103.28      266.29    119.98 o 
  11   7   5      186.13      216.88    123.68 o 
  12   7   5      689.43      728.61    154.60 o 
 -16   8   5      486.44       75.30    230.20 o 
 -15   8   5     1350.52     1589.34    300.03 o 
 -14   8   5     1025.11      890.76    173.68 o 
 -13   8   5     1990.36     2104.17    240.11 o 
 -12   8   5     5336.15     5573.26    384.35 o 
 -11   8   5      701.76      678.46    106.22 o 
 -10   8   5     4166.51     4611.19    383.02 o 
  -9   8   5    13253.50    13373.48   1452.05 o 
  -8   8   5     1500.20     1205.43    183.74 o 
  -7   8   5     6868.81     6761.38    925.67 o 
  -6   8   5    13407.58    13242.85   1751.63 o 
  -5   8   5     1295.49     1329.55    179.90 o 
  -4   8   5    14051.41    13894.23   1534.15 o 
  -3   8   5     8724.21     8302.04    798.88 o 
  -2   8   5     2683.96     2785.89    223.54 o 
  -1   8   5    27007.83    27565.07   1605.02 o 
   0   8   5     2295.93     2124.00    130.93 o 
   1   8   5       62.44       15.68     73.08 o 
   2   8   5    13530.93    13940.83    536.88 o 
   3   8   5     1635.89     1764.35     99.86 o 
   4   8   5     6090.53     6229.53    213.33 o 
   5   8   5     5689.23     5572.81    172.35 o 
   6   8   5       38.43      245.58     86.40 o 
   7   8   5     3527.84     3706.23    177.53 o 
   8   8   5      545.40      475.78    108.00 o 
   9   8   5        6.65     -214.81    214.81 o 
  10   8   5     3731.21     3447.78    288.78 o 
  11   8   5     1463.88     1406.48    187.59 o 
  12   8   5      594.51      580.82    146.17 o 
 -16   9   5        4.36       37.73    118.80 o 
 -15   9   5        0.02     -238.19    238.19 o 
 -14   9   5      184.29       25.15    113.47 o 
 -13   9   5      160.01      221.91    109.92 o 
 -12   9   5       92.30      -67.46    208.60 o 
 -11   9   5      223.34       84.47     96.31 o 
 -10   9   5       44.97       67.02    178.71 o 
  -9   9   5       98.42     -160.66    188.92 o 
  -8   9   5     4179.25     4348.89    540.13 o 
  -7   9   5      299.11      420.45    106.81 o 
  -6   9   5     1231.06     1142.41    162.74 o 
  -5   9   5      256.90      172.94     80.92 o 
  -4   9   5      179.68      179.01     77.82 o 
  -3   9   5     2724.22     2671.53    240.70 o 
  -2   9   5       68.84      -48.23    154.75 o 
  -1   9   5      162.21     -163.92    163.92 o 
   0   9   5     1732.06     1896.76    109.92 o 
   1   9   5     1347.28     1591.26     98.68 o 
   2   9   5      477.57      470.45     80.63 o 
   3   9   5       51.76     -150.90    172.06 o 
   4   9   5      682.33      581.56     93.50 o 
   5   9   5      125.27       82.11     85.95 o 
   6   9   5      583.52      660.86    101.04 o 
   7   9   5      753.64      774.47    107.11 o 
   8   9   5        0.50      -44.38    100.90 o 
   9   9   5      303.83      193.06    112.88 o 
  10   9   5        2.76       77.23    113.77 o 
  11   9   5       28.48     -106.96    242.18 o 
 -15  10   5     1851.80     1728.55    244.10 o 
 -14  10   5      809.97      631.41    134.77 o 
 -13  10   5     2175.37     2395.03    202.98 o 
 -12  10   5     3471.92     3577.97    241.44 o 
 -11  10   5      271.35      391.45     95.72 o 
 -10  10   5     4884.76     5099.84    467.05 o 
  -9  10   5     9798.56     9481.43   1024.79 o 
  -8  10   5      297.30       49.86    188.33 o 
  -7  10   5     9610.20    10111.81   1197.88 o 
  -6  10   5    14667.69    13966.87   1560.04 o 
  -5  10   5     2674.10     2731.15    287.75 o 
  -4  10   5     5252.07     4810.47    442.49 o 
  -3  10   5     3219.54     3174.98    254.31 o 
  -2  10   5      368.87      352.25     79.15 o 
  -1  10   5    29784.60    29795.89   1317.72 o 
   0  10   5     3025.02     2834.27    131.22 o 
   1  10   5      945.63     1180.28     89.21 o 
   2  10   5    17043.40    17710.83    447.97 o 
   3  10   5     1116.98     1340.20     98.09 o 
   4  10   5     4633.03     4961.07    169.69 o 
   5  10   5     2431.11     2498.59    134.92 o 
   6  10   5      507.92      651.98    100.01 o 
   7  10   5     5766.16     5748.12    340.27 o 
   8  10   5     2423.42     2382.90    203.57 o 
   9  10   5       27.22     -219.84    219.84 o 
  10  10   5     2690.51     2661.17    283.31 o 
  11  10   5     1063.85     1025.53    174.87 o 
 -15  11   5       46.65      103.12    223.54 o 
 -14  11   5        9.52      -95.42    238.04 o 
 -13  11   5      223.77      181.08    114.36 o 
 -12  11   5       31.44     -206.82    206.82 o 
 -11  11   5      130.67      250.61     93.35 o 
 -10  11   5      151.74      138.77     96.61 o 
  -9  11   5        4.87       28.85     94.24 o 
  -8  11   5      299.00      262.60     96.46 o 
  -7  11   5        3.18       74.86    185.67 o 
  -6  11   5        1.46      -85.36    176.64 o 
  -5  11   5      500.71      626.53    102.52 o 
  -4  11   5      131.77     -171.61    171.61 o 
  -3  11   5       34.83       74.27    150.60 o 
  -2  11   5       47.33     -157.56    157.56 o 
  -1  11   5      525.13      428.88     84.47 o 
   0  11   5      418.91      526.38     80.63 o 
   1  11   5        4.00      -44.09    162.59 o 
   2  11   5      561.27      596.35     88.32 o 
   3  11   5        2.76     -124.12    166.43 o 
   4  11   5       24.54       49.41     83.73 o 
   5  11   5      104.94       38.17     88.47 o 
   6  11   5       63.59       72.94    177.23 o 
   7  11   5       21.45      131.52     98.23 o 
   8  11   5      114.14       24.71    220.14 o 
   9  11   5       46.71      177.53    107.70 o 
  10  11   5        4.57     -238.63    238.63 o 
  11  11   5        4.24       34.62    121.02 o 
 -15  12   5     2317.46     2597.56    253.13 o 
 -14  12   5      751.66      468.53    133.44 o 
 -13  12   5      771.08      830.54    133.59 o 
 -12  12   5     2931.65     2707.33    217.77 o 
 -11  12   5      783.69      846.97    130.63 o 
 -10  12   5     3626.74     3747.21    357.72 o 
  -9  12   5     6264.71     6069.60    612.92 o 
  -8  12   5      144.36       18.49    184.04 o 
  -7  12   5     6266.53     6004.95    599.31 o 
  -6  12   5     7472.04     7618.99    703.46 o 
  -5  12   5      309.19      238.63     94.83 o 
  -4  12   5     6616.71     6553.67    470.31 o 
  -3  12   5     4011.78     3959.66    233.01 o 
  -2  12   5     1134.59     1256.62    101.19 o 
  -1  12   5     6981.33     7211.71    283.31 o 
   0  12   5     2424.50     2373.13    115.54 o 
   1  12   5     2193.76     2324.16    109.77 o 
   2  12   5     9376.27    10203.39    333.61 o 
   3  12   5      505.12      279.91     90.10 o 
   4  12   5     5559.64     5601.66    253.42 o 
   5  12   5     5617.39     5874.61    314.82 o 
   6  12   5      222.67       65.09    198.54 o 
   7  12   5     3465.19     3592.91    292.78 o 
   8  12   5     2840.32     2753.64    269.40 o 
   9  12   5       13.01       14.05    213.18 o 
  10  12   5     2017.98     1984.49    261.86 o 
  11  12   5     1296.74     1357.96    217.47 o 
 -15  13   5        1.27      113.92    116.43 o 
 -14  13   5       68.76      105.63    113.77 o 
 -13  13   5      386.69      582.89    124.12 o 
 -12  13   5        0.03      -20.71    111.40 o 
 -11  13   5     1192.49     1003.19    138.77 o 
 -10  13   5      409.91      365.27    107.70 o 
  -9  13   5      184.35      239.67     95.87 o 
  -8  13   5     1838.16     1738.76    194.54 o 
  -7  13   5      193.04      178.86     96.31 o 
  -6  13   5      140.24      119.98     91.72 o 
  -5  13   5     1557.54     1747.78    156.23 o 
  -4  13   5      398.82      576.23     94.98 o 
  -3  13   5     1643.79     1723.37    123.24 o 
  -2  13   5      140.21      262.15     86.84 o 
  -1  13   5        7.23       38.76    167.47 o 
   0  13   5     1532.75     1528.24    103.56 o 
   1  13   5     1548.36     1571.58    104.45 o 
   2  13   5       24.58     -177.38    177.38 o 
   3  13   5      421.91      416.90     92.17 o 
   4  13   5      284.33      264.96     92.17 o 
   5  13   5      381.20      256.83     90.54 o 
   6  13   5      455.80      487.76    112.14 o 
   7  13   5       95.86      -36.69    200.76 o 
   8  13   5       37.25      -39.06    216.44 o 
   9  13   5      319.26      472.23    127.23 o 
  10  13   5        2.96       25.59    121.16 o 
 -14  14   5      114.09      281.53    118.50 o 
 -13  14   5     1293.33     1381.77    156.52 o 
 -12  14   5     3439.23     3510.80    286.27 o 
 -11  14   5      461.37       72.79    221.02 o 
 -10  14   5     1354.22     1312.83    163.18 o 
  -9  14   5     1967.16     2287.77    228.57 o 
  -8  14   5      633.57      679.50    113.47 o 
  -7  14   5     5787.89     6154.96    495.75 o 
  -6  14   5     3325.72     2991.97    227.83 o 
  -5  14   5      111.20      237.15     86.84 o 
  -4  14   5     4424.86     4861.81    253.28 o 
  -3  14   5     3244.00     3007.95    146.17 o 
  -2  14   5      269.42      200.90     89.50 o 
  -1  14   5     3378.25     3482.25    134.18 o 
   0  14   5     1232.01     1238.27     99.71 o 
   1  14   5     8261.04     8586.68    347.22 o 
   2  14   5     7307.78     7206.68    310.97 o 
   3  14   5       52.53        9.47    177.53 o 
   4  14   5     3501.07     3467.75    222.80 o 
   5  14   5     4806.15     5068.63    352.40 o 
   6  14   5      317.26      402.11    110.51 o 
   7  14   5     1280.70     1415.06    175.01 o 
   8  14   5     2709.21     2690.17    305.06 o 
   9  14   5       42.11      156.82    113.62 o 
  10  14   5     1085.87     1417.72    219.84 o 
 -14  15   5      550.71      607.89    131.67 o 
 -13  15   5      539.82      479.33    135.37 o 
 -12  15   5       13.58      -70.86    114.21 o 
 -11  15   5      757.29     1056.16    142.91 o 
 -10  15   5      493.35      441.90    110.36 o 
  -9  15   5       88.39     -198.98    212.15 o 
  -8  15   5     3566.97     3453.70    287.01 o 
  -7  15   5      843.94      808.06    115.84 o 
  -6  15   5      404.95      410.24     97.79 o 
  -5  15   5     1470.07     1610.64    127.53 o 
  -4  15   5      298.55      -79.74    181.08 o 
  -3  15   5     1891.49     1678.99    107.55 o 
  -2  15   5     1965.77     2066.60    111.10 o 
  -1  15   5     1900.80     1982.42    112.14 o 
   0  15   5     1665.16     1701.77    111.40 o 
   1  15   5     2940.14     2713.69    149.42 o 
   2  15   5      247.26      103.41     89.50 o 
   3  15   5      535.20      541.17     98.68 o 
   4  15   5      749.92      995.65    123.38 o 
   5  15   5      506.46      497.08    109.18 o 
   6  15   5     1905.93     1699.55    188.63 o 
   7  15   5      618.76      -79.00    235.23 o 
   8  15   5      404.79      456.99    128.71 o 
   9  15   5      828.17      875.52    164.66 o 
  10  15   5       15.73      144.98    126.79 o 
 -14  16   5      126.88        0.00    238.78 o 
 -13  16   5      167.56     -105.33    244.25 o 
 -12  16   5     1186.27     1208.54    158.15 o 
 -11  16   5       79.13      310.83    105.93 o 
 -10  16   5      465.22      526.67    117.76 o 
  -9  16   5     1167.72     1090.33    143.36 o 
  -8  16   5       56.03     -130.34    202.83 o 
  -7  16   5     1792.31     1993.66    157.41 o 
  -6  16   5     1465.14     1681.65    130.63 o 
  -5  16   5       54.23      273.99     85.21 o 
  -4  16   5     3383.10     3474.56    143.36 o 
  -3  16   5     1491.32     1411.95    104.45 o 
  -2  16   5      213.86      109.77     89.80 o 
  -1  16   5      612.97      531.85     93.50 o 
   0  16   5     1428.29     1398.79    114.06 o 
   1  16   5     1068.32     1116.66    112.73 o 
   2  16   5     1811.10     1659.76    140.84 o 
   3  16   5       36.92     -201.50    201.50 o 
   4  16   5     1847.91     1965.40    181.67 o 
   5  16   5     3755.79     3751.21    326.66 o 
   6  16   5       41.34       50.74    195.43 o 
   7  16   5      468.19      600.79    136.99 o 
   8  16   5     1104.32     1256.02    193.80 o 
   9  16   5       22.86     -240.70    240.70 o 
 -13  17   5      831.15      769.15    146.02 o 
 -12  17   5      104.83      240.85    117.47 o 
 -11  17   5     2621.01     2845.51    249.87 o 
 -10  17   5     1076.43      788.68    130.34 o 
  -9  17   5      340.78      377.55    109.33 o 
  -8  17   5     2688.27     2710.59    200.46 o 
  -7  17   5     1398.41     1374.08    125.01 o 
  -6  17   5      562.37      698.88    104.45 o 
  -5  17   5     3401.13     3387.42    144.83 o 
  -4  17   5      466.66      500.78     97.35 o 
  -3  17   5     2371.92     2506.43    127.38 o 
  -2  17   5     3056.68     3037.09    142.76 o 
  -1  17   5        0.63     -184.93    184.93 o 
   0  17   5     5451.43     5093.19    264.37 o 
   1  17   5     4234.60     3901.22    238.78 o 
   2  17   5       11.11      189.81     84.92 o 
   3  17   5     1567.07     1520.10    156.23 o 
   4  17   5      460.82      573.72    113.32 o 
   5  17   5      716.59      807.76    131.08 o 
   6  17   5     2115.34     2015.85    238.93 o 
   7  17   5      707.37     1054.08    165.25 o 
   8  17   5      284.47      377.10    125.45 o 
   9  17   5      891.13      966.65    185.07 o 
 -13  18   5       98.31      -17.46    131.96 o 
 -12  18   5      356.94      483.18    132.11 o 
 -11  18   5        0.18     -169.39    239.81 o 
 -10  18   5      534.58      631.71    125.16 o 
  -9  18   5     1108.54      945.79    134.77 o 
  -8  18   5        1.74       23.82    193.66 o 
  -7  18   5      849.30      724.77    114.21 o 
  -6  18   5      911.41      771.07    118.95 o 
  -5  18   5       21.44       34.77     93.35 o 
  -4  18   5     1040.14     1075.83    104.59 o 
  -3  18   5       71.05       85.07     87.14 o 
  -2  18   5      942.00      948.16    106.22 o 
  -1  18   5     2126.58     2029.91    147.65 o 
   0  18   5      985.42     1029.23    116.43 o 
   1  18   5       27.64       64.21    192.47 o 
   2  18   5      139.10      270.44     97.20 o 
   3  18   5       45.02       70.12    204.60 o 
   4  18   5       28.79       75.15    196.47 o 
   5  18   5      183.75      341.89    110.07 o 
   6  18   5       32.34     -101.34    117.91 o 
   7  18   5      263.35      427.70    126.19 o 
   8  18   5      418.74      424.44    140.10 o 
 -12  19   5       11.42        0.00    248.25 o 
 -11  19   5     1211.57     1304.25    156.08 o 
 -10  19   5     1141.05     1136.93    142.32 o 
  -9  19   5      470.31      590.29    119.54 o 
  -8  19   5     3121.25     3492.75    187.00 o 
  -7  19   5     1209.84     1195.07    124.86 o 
  -6  19   5      488.64      401.81    110.36 o 
  -5  19   5     3029.62     3102.63    150.01 o 
  -4  19   5      363.40      349.73    105.33 o 
  -3  19   5     1599.75     1638.31    129.45 o 
  -2  19   5     3329.91     3292.88    201.94 o 
  -1  19   5      161.98       81.96     95.13 o 
   0  19   5     3050.52     2869.92    225.32 o 
   1  19   5     1792.28     1768.79    171.91 o 
   2  19   5       25.07      166.43     97.94 o 
   3  19   5     3488.34     3430.47    317.78 o 
   4  19   5     2041.37     1894.10    221.47 o 
   5  19   5      124.79       91.72    211.11 o 
   6  19   5     2844.11     2455.39    309.20 o 
   7  19   5      520.10      344.70    134.77 o 
   8  19   5      526.11        0.00    276.35 o 
 -11  20   5        4.45      170.43    122.64 o 
 -10  20   5       10.05       51.19    110.22 o 
  -9  20   5       93.48     -123.83    219.84 o 
  -8  20   5       10.33     -219.40    219.40 o 
  -7  20   5      183.65      295.14    109.48 o 
  -6  20   5      267.05      405.36    104.45 o 
  -5  20   5        2.03     -129.74    208.75 o 
  -4  20   5       57.90       95.27    100.16 o 
  -3  20   5       58.80       11.69    195.87 o 
  -2  20   5        6.60     -102.38    193.80 o 
  -1  20   5      209.23      113.18    102.82 o 
   0  20   5      550.84       70.57    226.65 o 
   1  20   5       43.33      -68.05    103.56 o 
   2  20   5      139.36      235.52    106.67 o 
   3  20   5       48.51     -207.71    207.71 o 
   4  20   5        3.97      -68.64    229.01 o 
   5  20   5        6.75       28.40    197.50 o 
   6  20   5       41.90     -110.07    114.65 o 
   7  20   5        0.59       94.83    239.07 o 
 -11  21   5     1162.38     1335.91    154.89 o 
 -10  21   5      712.98      820.78    137.29 o 
  -9  21   5      478.13      633.78    119.39 o 
  -8  21   5     2177.55     2064.38    147.35 o 
  -7  21   5     1183.44     1199.81    132.85 o 
  -6  21   5      602.42      559.52    117.47 o 
  -5  21   5     3110.46     3298.95    194.25 o 
  -4  21   5      105.38      201.05    101.93 o 
  -3  21   5     1318.40     1441.10    147.65 o 
  -2  21   5     2769.23     2852.46    244.84 o 
  -1  21   5       40.40       79.74     96.31 o 
   0  21   5     2402.67     2490.30    248.84 o 
   1  21   5     1801.84     1821.01    207.71 o 
   2  21   5        5.52     -129.89    197.06 o 
   3  21   5     1769.99     1751.92    220.58 o 
   4  21   5      268.20     -243.36    243.36 o 
   5  21   5      433.37      407.88    131.37 o 
   6  21   5     2688.00     2499.33    337.60 o 
 -10  22   5       83.21     -125.16    247.21 o 
  -9  22   5      187.65      277.24    119.98 o 
  -8  22   5      186.35       70.72    229.31 o 
  -7  22   5       28.16      114.51    114.06 o 
  -6  22   5        5.62      -67.76    194.40 o 
  -5  22   5       28.40      104.30    215.40 o 
  -4  22   5       97.79       12.87    210.37 o 
  -3  22   5        0.44     -204.75    204.75 o 
  -2  22   5      122.13      -50.74    210.82 o 
  -1  22   5        7.06      154.16     99.12 o 
   0  22   5       10.84     -226.05    226.05 o 
   1  22   5      208.88       52.67    218.51 o 
   2  22   5      154.74      -81.81    224.43 o 
   3  22   5       64.53      100.30    219.55 o 
   4  22   5       18.70       29.88    220.43 o 
   5  22   5       97.61      197.80    122.79 o 
  -9  23   5      446.26      -15.53    258.01 o 
  -8  23   5     2044.26     1992.77    157.85 o 
  -7  23   5      631.72      583.19    130.04 o 
  -6  23   5      323.11      415.12    119.39 o 
  -5  23   5     1228.54     1192.85    152.97 o 
  -4  23   5       75.49      -55.63    115.10 o 
  -3  23   5     1634.96     1603.69    191.14 o 
  -2  23   5     2745.84     2833.82    304.32 o 
  -1  23   5        0.79      136.70    109.03 o 
   0  23   5     1379.85     1521.43    201.35 o 
   1  23   5     1092.31     1054.53    176.35 o 
   2  23   5        0.97     -219.55    219.55 o 
   3  23   5     1571.14     1662.57    233.30 o 
   4  23   5      887.97      901.11    171.61 o 
   5  23   5      222.35      114.06    126.34 o 
  -8  24   5        6.08       93.50    219.69 o 
  -7  24   5      116.83      342.34    120.87 o 
  -6  24   5      126.72      353.43    112.88 o 
  -5  24   5       20.46     -127.53    223.69 o 
  -4  24   5      618.99      769.00    138.47 o 
  -3  24   5      416.30       55.92    231.38 o 
  -2  24   5       93.35      102.97    110.96 o 
  -1  24   5      220.45      237.00    122.05 o 
   0  24   5        7.58       47.34    113.77 o 
   1  24   5      151.32      285.82    117.91 o 
   2  24   5      249.61       40.83    124.71 o 
   3  24   5      189.14     -187.89    258.60 o 
  -6  25   5      470.45      599.16    130.63 o 
  -5  25   5      966.10     1051.86    167.91 o 
  -4  25   5      151.33     -175.75    224.58 o 
  -3  25   5      382.89      300.62    129.01 o 
  -2  25   5     1129.92     1255.43    197.35 o 
  -1  25   5      237.70      -59.77    223.84 o 
   0  25   5      820.31      814.57    160.96 o 
   1  25   5     1110.93     1298.78    211.41 o 
   2  25   5       16.00      109.92    238.33 o 
  -4  26   5      815.81      611.00    148.83 o 
  -3  26   5      324.10      247.95    135.66 o 
  -2  26   5       10.96       61.69    216.14 o 
  -1  26   5      511.22      710.12    153.71 o 
 -17   0   6     1726.65     1580.61    844.15 o 
 -16   0   6      478.71      614.99    342.78 o 
 -15   0   6      650.14      686.30    366.45 o 
 -14   0   6     3329.50     3101.60   1461.96 o 
 -13   0   6      903.69     1054.82    454.77 o 
 -12   0   6      365.05      324.29    151.20 o 
 -11   0   6     7676.14     7687.05   1922.35 o 
 -10   0   6      221.04      108.15     93.65 o 
  -9   0   6    23643.42    23825.11   2057.72 o 
  -8   0   6    19774.62    22263.14   4012.92 o 
  -7   0   6      574.56      446.78    142.02 o 
  -6   0   6    21536.07    19190.99   5280.33 o 
  -5   0   6     2452.95     2455.39    614.25 o 
  -4   0   6      871.67      744.89    160.66 o 
  -3   0   6    23072.02    19898.59   3081.92 o 
  -2   0   6     3084.78     2987.39    488.65 o 
  -1   0   6     9928.24     9484.24   1708.73 o 
   0   0   6    29148.42    28450.80   5339.07 o 
   1   0   6     2801.06     2700.82    515.72 o 
   2   0   6    11043.94    11153.61   2052.84 o 
   3   0   6     3908.08     3707.12    646.50 o 
   4   0   6     4607.38     4342.23    703.46 o 
   5   0   6     7626.93     7091.88   1046.98 o 
   6   0   6     3040.26     3228.68    433.62 o 
   7   0   6     1432.95     1259.57    177.23 o 
   8   0   6     5331.92     4869.79    496.34 o 
   9   0   6     4406.73     4324.33    384.35 o 
  10   0   6      219.57      247.65    117.02 o 
  11   0   6     1300.04     1210.01    155.93 o 
 -17   1   6       23.50        0.00    253.42 o 
 -16   1   6       19.63       -3.99    115.10 o 
 -15   1   6       73.49      -84.62    122.79 o 
 -14   1   6        4.99      -71.01    189.96 o 
 -13   1   6       87.14     -193.80    211.26 o 
 -12   1   6       28.91      -91.43    193.36 o 
 -11   1   6      414.79      484.07    133.44 o 
 -10   1   6      500.12      585.26    108.29 o 
  -9   1   6      345.79      417.49    103.71 o 
  -8   1   6      326.35      250.32     97.94 o 
  -7   1   6      577.96      537.03    163.03 o 
  -6   1   6      380.40      331.54    114.95 o 
  -5   1   6      149.95      237.00     86.40 o 
  -4   1   6       83.52      208.75     72.79 o 
  -3   1   6      795.10      843.27    144.83 o 
  -2   1   6     1156.75     1188.42    188.33 o 
  -1   1   6      340.92      384.06     90.84 o 
   0   1   6       44.96       38.17    143.50 o 
   1   1   6      167.34      159.63     81.81 o 
   2   1   6      497.18      552.56    119.83 o 
   3   1   6      114.49        6.81    161.26 o 
   4   1   6      133.04      -30.33    181.52 o 
   5   1   6     1339.11     1179.39    183.89 o 
   6   1   6       23.44      -81.07    162.74 o 
   7   1   6      444.12      326.51    100.90 o 
   8   1   6       71.04       66.57    201.20 o 
   9   1   6        1.12       60.21    103.26 o 
  10   1   6       47.33      -94.09    215.26 o 
  11   1   6        3.68     -132.26    234.78 o 
 -17   2   6     1733.02     1894.39    937.80 o 
 -16   2   6      465.96      519.87    273.69 o 
 -15   2   6      678.71      731.87    341.89 o 
 -14   2   6     3444.82     3738.93   1455.30 o 
 -13   2   6      846.26     1027.31    347.37 o 
 -12   2   6     1376.77     1618.78    396.48 o 
 -11   2   6     5030.24     5037.86    721.66 o 
 -10   2   6       48.77       79.30     92.61 o 
  -9   2   6     9631.34     9895.37   1350.71 o 
  -8   2   6    14672.58    14183.16   3048.63 o 
  -7   2   6       30.33       52.67    159.48 o 
  -6   2   6    10716.07    10223.06   2605.10 o 
  -5   2   6    10200.64     9652.75   2236.43 o 
  -4   2   6      383.86      256.09     83.88 o 
  -3   2   6    16190.93    14657.46   2218.53 o 
  -2   2   6     6762.24     6084.25    844.30 o 
  -1   2   6     1076.19      908.81    149.13 o 
   0   2   6    14580.10    13889.35   2094.71 o 
   1   2   6     2747.17     2933.83    454.77 o 
   2   2   6    10853.04    10573.24   1591.41 o 
   3   2   6     6124.44     6286.78    897.41 o 
   4   2   6     1770.22     1780.18    251.80 o 
   5   2   6     7398.86     6938.02    832.17 o 
   6   2   6    11082.87    10501.19   1113.70 o 
   7   2   6       44.57      -80.04    171.02 o 
   8   2   6     3636.00     3430.91    283.60 o 
   9   2   6     3102.67     3310.93    236.41 o 
  10   2   6      466.91      749.32    124.12 o 
  11   2   6     2160.72     2015.41    166.58 o 
 -16   3   6       92.84      148.09    138.47 o 
 -15   3   6      929.01      981.59    411.57 o 
 -14   3   6       63.33      149.72    117.76 o 
 -13   3   6     1442.50     1363.58    387.90 o 
 -12   3   6       45.40      151.64     96.61 o 
 -11   3   6      177.95       36.99    196.47 o 
 -10   3   6     6976.08     7357.73    647.69 o 
  -9   3   6      672.22      656.12    144.83 o 
  -8   3   6        2.10        3.25     85.51 o 
  -7   3   6     3563.11     3397.63    852.14 o 
  -6   3   6      643.16      597.24    165.10 o 
  -5   3   6     8457.19     7384.65   1642.60 o 
  -4   3   6       13.21       32.70    138.18 o 
  -3   3   6     2058.20     2021.18    311.57 o 
  -2   3   6     5355.00     4915.95    641.18 o 
  -1   3   6     2510.33     2757.48    363.20 o 
   0   3   6      372.18      531.11    102.23 o 
   1   3   6     4271.50     4484.70    617.06 o 
   2   3   6     5602.23     5440.55    731.42 o 
   3   3   6      329.77      253.57     90.39 o 
   4   3   6      903.05     1051.86    152.68 o 
   5   3   6      214.01     -142.91    187.15 o 
   6   3   6      235.54      219.10     93.65 o 
   7   3   6     1838.21     1791.57    172.50 o 
   8   3   6       79.48       58.88    103.12 o 
   9   3   6      154.66     -163.03    214.66 o 
  10   3   6      476.44      466.31    120.72 o 
  11   3   6       40.10       93.79    120.28 o 
 -16   4   6      851.80      612.92    280.05 o 
 -15   4   6      782.62      531.55    231.23 o 
 -14   4   6     2222.46     2126.07    649.61 o 
 -13   4   6     1205.28     1258.54    308.16 o 
 -12   4   6     2019.88     1655.61    267.33 o 
 -11   4   6     6784.66     6989.35    596.65 o 
 -10   4   6      407.05      373.70    101.34 o 
  -9   4   6     4605.92     4700.85    795.48 o 
  -8   4   6     2358.05     2579.36    575.05 o 
  -7   4   6      181.05      -54.44    171.17 o 
  -6   4   6     1384.49     1292.12    311.12 o 
  -5   4   6     2946.13     2659.25    568.24 o 
  -4   4   6     4810.22     4816.24    885.73 o 
  -3   4   6    16329.03    15645.71   2309.07 o 
  -2   4   6     9446.07     9788.71   1220.22 o 
  -1   4   6      973.43      952.15    134.77 o 
   0   4   6    13676.47    13073.60   1574.39 o 
   1   4   6       51.78      -19.08    162.74 o 
   2   4   6     4440.46     4615.19    550.93 o 
   3   4   6    15214.12    15281.19   1694.67 o 
   4   4   6       72.22       52.08     90.10 o 
   5   4   6     6454.45     6412.97    580.97 o 
   6   4   6     5922.32     5793.54    446.93 o 
   7   4   6       22.48       91.72     92.91 o 
   8   4   6     2694.58     2949.36    186.11 o 
   9   4   6     1370.93     1420.98    132.26 o 
  10   4   6        1.22        7.55    113.47 o 
  11   4   6     2403.68     2352.86    161.55 o 
 -16   5   6      444.88      479.63    215.85 o 
 -15   5   6     1047.44      961.77    332.72 o 
 -14   5   6       81.19       36.99    112.73 o 
 -13   5   6     2845.94     3009.28    574.46 o 
 -12   5   6      962.51      888.39    148.68 o 
 -11   5   6       36.33       35.95     90.39 o 
 -10   5   6     5778.32     6135.44    727.13 o 
  -9   5   6     2869.65     2557.17    463.50 o 
  -8   5   6     1016.13      941.06    226.35 o 
  -7   5   6     5844.18     5872.10   1358.25 o 
  -6   5   6     1018.59     1017.10    240.26 o 
  -5   5   6     4564.05     4224.18    858.95 o 
  -4   5   6     5405.12     5504.61    975.53 o 
  -3   5   6     2720.14     2823.32    412.17 o 
  -2   5   6     7322.23     8004.23    958.37 o 
  -1   5   6     5335.74     5257.40    575.94 o 
   0   5   6        0.94     -158.15    158.15 o 
   1   5   6     1117.40     1199.51    152.38 o 
   2   5   6     9261.89     9024.29    941.20 o 
   3   5   6     1400.57     1314.91    157.41 o 
   4   5   6     6311.71     6451.29    569.13 o 
   5   5   6     2500.84     2750.68    225.76 o 
   6   5   6      302.34      296.92     98.38 o 
   7   5   6     3304.29     3488.46    204.16 o 
   8   5   6      278.89      223.69    108.74 o 
   9   5   6      370.80      207.56    115.99 o 
  10   5   6     1464.38     1634.02    137.29 o 
  11   5   6       35.18     -153.12    249.58 o 
 -16   6   6      325.12      296.48    159.48 o 
 -15   6   6      611.86      628.31    211.26 o 
 -14   6   6     1693.19     1506.05    352.40 o 
 -13   6   6      894.60      821.22    169.10 o 
 -12   6   6      704.34      696.66    122.20 o 
 -11   6   6     1464.33     1571.73    168.36 o 
 -10   6   6      586.01      735.12    135.51 o 
  -9   6   6      576.42      481.70    133.15 o 
  -8   6   6     1581.55     1788.76    391.01 o 
  -7   6   6       25.00      129.45     86.99 o 
  -6   6   6      636.88      747.25    178.42 o 
  -5   6   6     3766.79     3481.21    670.03 o 
  -4   6   6     6241.36     5604.03    945.94 o 
  -3   6   6     6167.51     6179.52    869.45 o 
  -2   6   6     2089.47     2098.40    250.47 o 
  -1   6   6     6507.01     7216.44    739.71 o 
   0   6   6     7129.10     6816.41    668.40 o 
   1   6   6       34.49      -10.80     78.11 o 
   2   6   6     1103.68     1118.73    130.93 o 
   3   6   6     7960.35     8714.95    734.53 o 
   4   6   6       80.93     -101.34    189.37 o 
   5   6   6     1046.93     1108.23    117.17 o 
   6   6   6     4302.56     4230.54    227.98 o 
   7   6   6       50.80      -10.80    192.62 o 
   8   6   6     2643.76     2568.27    147.50 o 
   9   6   6      712.59      524.16    120.87 o 
  10   6   6        2.22       35.21    114.95 o 
  11   6   6     2251.31     2291.62    182.56 o 
 -16   7   6      810.26      978.04    311.71 o 
 -15   7   6     1860.55     1792.61    451.96 o 
 -14   7   6        8.59      102.08    228.87 o 
 -13   7   6     3094.07     3179.86    409.95 o 
 -12   7   6     2276.33     2090.42    205.93 o 
 -11   7   6     2413.91     2325.35    246.03 o 
 -10   7   6     6650.10     6666.84    935.14 o 
  -9   7   6     4579.98     4882.67    887.80 o 
  -8   7   6     1146.72     1270.67    277.69 o 
  -7   7   6     8141.15     8547.18   1792.61 o 
  -6   7   6     1067.45      886.02    194.54 o 
  -5   7   6     4088.82     4059.96    737.49 o 
  -4   7   6    20226.27    19069.97   3016.38 o 
  -3   7   6     2855.30     2692.54    366.16 o 
  -2   7   6     2038.06     2048.25    236.26 o 
  -1   7   6     8321.32     8922.36    841.64 o 
   0   7   6      232.99      298.40     82.85 o 
   1   7   6     4627.81     4802.19    400.03 o 
   2   7   6     6670.75     6583.99    516.91 o 
   3   7   6      988.38     1110.60    121.46 o 
   4   7   6    13994.56    14269.12    872.56 o 
   5   7   6     2140.55     2177.70    144.54 o 
   6   7   6      245.17      278.57     91.87 o 
   7   7   6     3841.13     3931.40    164.22 o 
   8   7   6     1083.38     1245.08    119.54 o 
   9   7   6      706.33      901.70    125.75 o 
  10   7   6     1966.43     1997.06    161.26 o 
  11   7   6       36.93      443.23    126.49 o 
 -16   8   6      270.87      263.48    146.31 o 
 -15   8   6       15.12       27.81    218.95 o 
 -14   8   6      557.02      492.20    139.07 o 
 -13   8   6      108.15      164.36    109.62 o 
 -12   8   6        4.20     -218.95    218.95 o 
 -11   8   6      209.47     -211.41    211.41 o 
 -10   8   6       10.38     -126.19    193.95 o 
  -9   8   6     1541.28     1570.84    299.43 o 
  -8   8   6      586.09      621.35    155.93 o 
  -7   8   6       48.90      -15.39    173.24 o 
  -6   8   6     1215.34     1294.79    256.83 o 
  -5   8   6      990.92     1038.85    195.58 o 
  -4   8   6       17.76      135.66     80.48 o 
  -3   8   6      835.13      940.61    144.69 o 
  -2   8   6      708.67      694.14    108.29 o 
  -1   8   6     3960.00     3934.06    342.19 o 
   0   8   6     2422.79     2300.94    194.69 o 
   1   8   6      185.24      254.16     82.11 o 
   2   8   6      263.31      398.26     90.39 o 
   3   8   6     2667.22     2817.70    185.37 o 
   4   8   6       20.08      106.52     84.92 o 
   5   8   6       24.55       18.94    170.28 o 
   6   8   6      493.03      474.30    100.16 o 
   7   8   6       56.84     -148.98    202.24 o 
   8   8   6     1655.64     1545.10    135.51 o 
   9   8   6      619.33      646.06    121.76 o 
  10   8   6       83.63      -59.77    237.30 o 
  11   8   6      446.23      556.26    135.81 o 
 -16   9   6     1497.47     1569.07    374.00 o 
 -15   9   6     1536.33     1511.52    295.29 o 
 -14   9   6       20.51     -132.56    223.69 o 
 -13   9   6     2726.73     2983.98    291.15 o 
 -12   9   6     2901.46     3155.30    292.92 o 
 -11   9   6     1645.40     1366.24    194.25 o 
 -10   9   6     3542.72     3796.92    570.76 o 
  -9   9   6     6519.91     7174.87   1258.98 o 
  -8   9   6     1279.36     1419.94    284.20 o 
  -7   9   6    13581.61    12984.39   2416.92 o 
  -6   9   6     2581.78     2724.34    484.66 o 
  -5   9   6     3713.94     3710.38    591.91 o 
  -4   9   6    21631.18    20665.82   2856.46 o 
  -3   9   6      558.06      785.42    125.16 o 
  -2   9   6    11174.78    11756.63   1136.64 o 
  -1   9   6    11129.76    11304.07    904.96 o 
   0   9   6      205.42      247.06     81.52 o 
   1   9   6     6689.32     6723.35    423.70 o 
   2   9   6     2707.83     2663.54    168.95 o 
   3   9   6      443.77      494.13     94.98 o 
   4   9   6    10703.96    10911.88    448.71 o 
   5   9   6     2159.81     2215.13    124.57 o 
   6   9   6      501.11      490.87     96.61 o 
   7   9   6     2629.93     2906.91    146.46 o 
   8   9   6     1239.60     1141.81    134.92 o 
   9   9   6     1706.69     1739.05    166.14 o 
  10   9   6     2552.20     2106.84    199.13 o 
 -15  10   6        6.94       14.35    247.65 o 
 -14  10   6        5.78       40.24    211.85 o 
 -13  10   6      132.29      251.20    114.21 o 
 -12  10   6       41.42       81.96    109.62 o 
 -11  10   6       10.80     -166.14    195.73 o 
 -10  10   6        0.07     -103.26    194.10 o 
  -9  10   6      409.13      419.41    122.50 o 
  -8  10   6      109.23     -166.29    191.44 o 
  -7  10   6        2.79     -118.06    197.95 o 
  -6  10   6      486.44      470.16    122.79 o 
  -5  10   6      366.72      350.77    106.67 o 
  -4  10   6       97.95      -72.64    179.45 o 
  -3  10   6      434.45      285.97     92.76 o 
  -2  10   6       46.59        6.95    168.06 o 
  -1  10   6     2004.91     1973.54    166.29 o 
   0  10   6       61.70       89.95     86.84 o 
   1  10   6       70.55        7.69    176.05 o 
   2  10   6       35.15      -24.41    180.93 o 
   3  10   6      356.62      252.54     89.95 o 
   4  10   6       39.48        0.00     91.28 o 
   5  10   6        0.61       71.31    183.30 o 
   6  10   6       22.00       88.47    199.57 o 
   7  10   6      173.35      198.24    106.07 o 
   8  10   6       94.55      -77.82    213.48 o 
   9  10   6        4.62      151.79    111.55 o 
  10  10   6       73.79       15.68    235.08 o 
 -15  11   6     2248.85     1906.08    277.98 o 
 -14  11   6        1.70       54.89    222.50 o 
 -13  11   6     2668.33     2423.88    240.41 o 
 -12  11   6     1950.49     2054.61    234.93 o 
 -11  11   6      596.16      677.42    139.66 o 
 -10  11   6     4218.44     4244.44    631.56 o 
  -9  11   6     3806.79     4020.91    660.12 o 
  -8  11   6     1318.07     1419.35    257.57 o 
  -7  11   6    10415.40    10747.81   1743.64 o 
  -6  11   6     1368.89     1526.31    248.99 o 
  -5  11   6     2315.18     2406.86    337.16 o 
  -4  11   6    15520.59    14397.83   1696.30 o 
  -3  11   6      523.28      671.21    111.55 o 
  -2  11   6     6985.97     6841.56    557.30 o 
  -1  11   6    10031.99    10332.83    675.35 o 
   0  11   6      525.89      491.31     95.72 o 
   1  11   6     8190.97     8807.70    400.92 o 
   2  11   6     2597.35     2551.55    131.22 o 
   3  11   6      166.43       55.03    173.83 o 
   4  11   6     9094.20     9522.11    292.48 o 
   5  11   6     4905.65     4811.65    164.95 o 
   6  11   6      565.11      525.93    107.70 o 
   7  11   6     2846.32     2788.11    183.60 o 
   8  11   6     1302.99     1382.66    151.20 o 
   9  11   6     1456.04     1435.33    172.65 o 
  10  11   6     2103.90     2085.98    235.23 o 
 -15  12   6      129.94      409.50    131.52 o 
 -14  12   6      194.34       56.22    238.19 o 
 -13  12   6      348.08      366.30    121.46 o 
 -12  12   6        3.65     -203.57    228.72 o 
 -11  12   6       42.95      -35.36    201.79 o 
 -10  12   6       38.49        0.00    197.80 o 
  -9  12   6      212.10     -183.15    198.39 o 
  -8  12   6      815.94      771.66    157.85 o 
  -7  12   6      493.57      348.55    111.40 o 
  -6  12   6      293.83      425.18    108.29 o 
  -5  12   6     1239.24     1092.70    168.51 o 
  -4  12   6      386.62      384.20    103.86 o 
  -3  12   6       48.55       15.83    178.42 o 
  -2  12   6      187.84      -79.44    173.83 o 
  -1  12   6     3884.26     3985.70    236.41 o 
   0  12   6     2564.46     2514.56    147.50 o 
   1  12   6       12.28       60.06    172.06 o 
   2  12   6       13.88       63.61    166.88 o 
   3  12   6      327.29      303.58     91.13 o 
   4  12   6        3.35        7.69     92.76 o 
   5  12   6       15.36       24.56     90.10 o 
   6  12   6       99.12       47.19    195.28 o 
   7  12   6       69.78     -206.08    212.59 o 
   8  12   6      523.66      714.85    127.23 o 
   9  12   6       89.27      106.52    119.54 o 
  10  12   6      114.37      -48.97    247.51 o 
 -15  13   6     1403.97     1359.58    193.80 o 
 -14  13   6        0.15      118.35    116.28 o 
 -13  13   6     2851.41     3243.62    318.22 o 
 -12  13   6     1814.73     2179.77    265.41 o 
 -11  13   6      134.52      173.54    109.33 o 
 -10  13   6     3492.56     3565.10    509.81 o 
  -9  13   6     1426.30     1230.13    209.34 o 
  -8  13   6      549.15      607.15    130.63 o 
  -7  13   6     8341.29     8263.43   1135.60 o 
  -6  13   6     1356.83     1257.36    185.37 o 
  -5  13   6     4684.54     4200.36    468.68 o 
  -4  13   6     5003.34     5440.85    519.28 o 
  -3  13   6       12.17     -158.00    173.09 o 
  -2  13   6     8314.31     8604.73    548.27 o 
  -1  13   6     8542.84     8136.79    418.53 o 
   0  13   6      800.87      855.25     99.27 o 
   1  13   6     6050.96     5889.11    196.47 o 
   2  13   6     3263.40     3647.80    136.99 o 
   3  13   6      474.13      489.54     94.53 o 
   4  13   6     4468.30     4633.38    182.41 o 
   5  13   6     2544.82     2973.77    168.95 o 
   6  13   6      329.44      296.62    109.92 o 
   7  13   6     1768.78     2045.74    187.59 o 
   8  13   6      387.33      285.23    124.12 o 
   9  13   6     1250.11     1176.14    178.71 o 
 -14  14   6      773.58      551.08    144.39 o 
 -13  14   6       63.19     -100.45    218.95 o 
 -12  14   6      284.86      293.52    124.86 o 
 -11  14   6      637.90      773.44    144.69 o 
 -10  14   6       20.95     -206.82    206.82 o 
  -9  14   6      906.03      862.35    159.19 o 
  -8  14   6      794.57      987.81    165.55 o 
  -7  14   6      303.87      289.23    105.78 o 
  -6  14   6     1766.72     1929.31    236.71 o 
  -5  14   6     1566.97     1497.91    180.93 o 
  -4  14   6      283.15      201.50     96.90 o 
  -3  14   6      687.13      885.43    108.00 o 
  -2  14   6     1113.68     1136.34    113.18 o 
  -1  14   6      426.24      431.69     90.54 o 
   0  14   6     2844.68     3031.18    135.07 o 
   1  14   6     1022.48      985.14    101.19 o 
   2  14   6      552.47      544.28     94.83 o 
   3  14   6     1277.33     1518.18    114.36 o 
   4  14   6        1.58      -34.03    196.76 o 
   5  14   6       65.54       11.24    189.96 o 
   6  14   6      916.65      943.28    131.67 o 
   7  14   6        2.13      187.44    103.86 o 
   8  14   6      975.93      945.05    157.56 o 
   9  14   6      267.86      396.78    130.48 o 
 -14  15   6       34.90     -251.94    251.94 o 
 -13  15   6     1983.41     1679.43    215.40 o 
 -12  15   6     1003.97     1172.44    184.48 o 
 -11  15   6       60.51     -170.58    206.23 o 
 -10  15   6     3408.13     3446.45    453.00 o 
  -9  15   6      933.76      867.97    160.37 o 
  -8  15   6      510.05      308.75    113.03 o 
  -7  15   6     1390.15     1317.57    182.26 o 
  -6  15   6       54.81      -70.86    188.18 o 
  -5  15   6     2892.16     2648.01    247.36 o 
  -4  15   6     3213.85     3240.81    247.36 o 
  -3  15   6      610.52      453.15     97.49 o 
  -2  15   6     3480.01     3281.79    171.32 o 
  -1  15   6     6551.22     6372.44    239.67 o 
   0  15   6      592.35      551.82     95.13 o 
   1  15   6     1077.20      986.18    106.96 o 
   2  15   6     2875.94     2934.27    146.91 o 
   3  15   6      328.21      259.79     94.68 o 
   4  15   6     3277.99     3381.95    206.38 o 
   5  15   6     2077.51     2050.91    178.86 o 
   6  15   6      102.63      -26.33    217.47 o 
   7  15   6     1216.74     1430.45    177.09 o 
   8  15   6       22.67       98.09    119.83 o 
   9  15   6      338.24      243.81    136.40 o 
 -13  16   6       33.92      -46.16    256.53 o 
 -12  16   6      447.06      474.00    142.76 o 
 -11  16   6     1989.42     2095.30    277.83 o 
 -10  16   6       35.18     -249.13    249.13 o 
  -9  16   6     2534.38     2551.25    322.07 o 
  -8  16   6     1508.63     1368.76    188.48 o 
  -7  16   6        2.34       44.23     96.31 o 
  -6  16   6     4005.13     4211.45    373.55 o 
  -5  16   6     2246.87     2095.74    185.81 o 
  -4  16   6        9.49      -80.33    188.48 o 
  -3  16   6     3555.81     3635.52    189.81 o 
  -2  16   6     3845.65     3671.02    160.81 o 
  -1  16   6      382.61      425.48    100.90 o 
   0  16   6     2463.28     2403.16    126.34 o 
   1  16   6      549.80      647.39     96.46 o 
   2  16   6      557.81      549.90     98.38 o 
   3  16   6     1337.72     1290.20    132.26 o 
   4  16   6      178.18       77.23    106.52 o 
   5  16   6     1298.67     1197.74    141.73 o 
   6  16   6     1808.69     1831.81    198.98 o 
   7  16   6        1.85     -223.39    223.39 o 
   8  16   6      683.97      874.19    160.37 o 
 -13  17   6      499.68      350.77    140.69 o 
 -12  17   6      268.50       60.66    242.18 o 
 -11  17   6      248.82      402.55    124.71 o 
 -10  17   6     1623.02     1650.88    225.32 o 
  -9  17   6      390.91      325.18    118.95 o 
  -8  17   6      111.08       61.69    101.64 o 
  -7  17   6     2217.12     2185.54    222.65 o 
  -6  17   6     1280.02     1215.34    144.98 o 
  -5  17   6     2345.76     2395.47    181.67 o 
  -4  17   6     1594.07     1520.10    128.86 o 
  -3  17   6       56.83     -188.03    194.99 o 
  -2  17   6      515.06      650.06     99.27 o 
  -1  17   6     2415.32     2735.44    129.89 o 
   0  17   6      332.06      487.32     91.72 o 
   1  17   6      311.64      423.85    101.19 o 
   2  17   6     1323.94     1423.64    132.70 o 
   3  17   6      307.63      251.94    108.89 o 
   4  17   6     1386.01     1266.97    153.27 o 
   5  17   6      393.80      502.71    116.73 o 
   6  17   6        4.27     -108.15    111.40 o 
   7  17   6      657.44      610.11    142.32 o 
   8  17   6       85.03     -269.40    269.40 o 
 -12  18   6      786.64     1006.89    172.80 o 
 -11  18   6     2096.11     2098.11    263.93 o 
 -10  18   6       48.15      275.02    121.02 o 
  -9  18   6     1317.45     1784.18    210.52 o 
  -8  18   6     1699.42     1655.17    193.80 o 
  -7  18   6      128.46      154.16    106.07 o 
  -6  18   6     3972.02     4241.34    280.20 o 
  -5  18   6     2186.84     1982.71    156.97 o 
  -4  18   6      189.18      339.67    105.63 o 
  -3  18   6     3977.42     4298.15    157.85 o 
  -2  18   6     1686.88     1658.72    119.54 o 
  -1  18   6      147.77      188.18    104.89 o 
   0  18   6     3757.15     3377.51    184.93 o 
   1  18   6     1455.45     1620.55    134.04 o 
   2  18   6     1553.88     1348.78    142.17 o 
   3  18   6     1929.12     2120.00    184.78 o 
   4  18   6      103.97      238.19    111.25 o 
   5  18   6      962.22      973.75    146.31 o 
   6  18   6      982.02     1111.93    166.58 o 
   7  18   6        6.35      200.46    121.46 o 
 -12  19   6       43.68      -80.78    238.78 o 
 -11  19   6       58.57      105.63    240.11 o 
 -10  19   6      383.57      586.29    131.37 o 
  -9  19   6      100.92      127.38    119.09 o 
  -8  19   6      192.93      -64.65    233.16 o 
  -7  19   6      526.02      517.94    120.42 o 
  -6  19   6      266.77      -12.13    231.08 o 
  -5  19   6      170.73       94.98    208.45 o 
  -4  19   6      555.97      727.72    108.15 o 
  -3  19   6        0.99     -162.29    222.95 o 
  -2  19   6      247.91      234.34    104.89 o 
  -1  19   6      228.89      385.09    102.23 o 
   0  19   6       27.04       95.13    202.68 o 
   1  19   6      141.25       12.13    209.49 o 
   2  19   6      338.47      349.29    111.55 o 
   3  19   6        0.29     -118.35    222.06 o 
   4  19   6       83.97      118.65    110.66 o 
   5  19   6       21.68      -11.54    114.21 o 
   6  19   6       12.01        0.00    221.32 o 
   7  19   6      141.13      198.69    122.79 o 
 -11  20   6     1439.50     1266.68    192.18 o 
 -10  20   6       14.99      256.53    122.05 o 
  -9  20   6     1678.73     1606.94    180.64 o 
  -8  20   6     2387.42     2541.93    204.60 o 
  -7  20   6        8.91      -21.45    107.70 o 
  -6  20   6     2199.73     1980.94    152.97 o 
  -5  20   6     2413.83     2366.92    147.79 o 
  -4  20   6       12.24     -160.07    194.69 o 
  -3  20   6     3377.30     3527.22    172.06 o 
  -2  20   6      818.96      842.38    118.65 o 
  -1  20   6      757.13      696.80    116.13 o 
   0  20   6     3683.51     3691.74    251.20 o 
   1  20   6      853.09      650.80    128.12 o 
   2  20   6      635.95      596.35    132.56 o 
   3  20   6     2594.72     2548.74    252.68 o 
   4  20   6      499.36      599.31    135.37 o 
   5  20   6     1205.21     1395.09    193.95 o 
   6  20   6     1008.04      965.17    172.94 o 
 -10  21   6        0.97     -186.11    252.24 o 
  -9  21   6       12.82      -36.39    117.91 o 
  -8  21   6       10.42        0.00    209.34 o 
  -7  21   6       61.03      189.81    112.44 o 
  -6  21   6       55.36     -230.35    230.35 o 
  -5  21   6        0.12      -52.08    224.13 o 
  -4  21   6        0.55        0.00    189.81 o 
  -3  21   6       33.18       12.72    208.60 o 
  -2  21   6      278.33       38.02    222.95 o 
  -1  21   6       36.97       13.02    203.12 o 
   0  21   6        8.12      -26.19    217.92 o 
   1  21   6       64.69      -93.20    225.91 o 
   2  21   6       12.40     -110.51    220.88 o 
   3  21   6       11.05     -188.48    230.35 o 
   4  21   6        0.41      -60.95    229.01 o 
   5  21   6       27.96        8.73    118.65 o 
  -9  22   6     1086.18      937.80    147.65 o 
  -8  22   6     2315.87     2460.12    174.42 o 
  -7  22   6        0.96     -189.07    227.68 o 
  -6  22   6     1216.94     1384.59    136.55 o 
  -5  22   6     1040.09      994.02    131.37 o 
  -4  22   6      299.39      343.96    116.43 o 
  -3  22   6     2301.60     2417.81    185.96 o 
  -2  22   6      312.81      352.99    116.87 o 
  -1  22   6      961.67      862.94    135.66 o 
   0  22   6     3810.73     3920.75    335.38 o 
   1  22   6      625.15      518.39    125.01 o 
   2  22   6      757.92      792.67    143.36 o 
   3  22   6     1404.32     1653.25    210.37 o 
   4  22   6       58.36       43.05    116.87 o 
  -8  23   6       22.05     -262.00    262.00 o 
  -7  23   6      115.74      302.10    114.36 o 
  -6  23   6       55.10      -32.25    117.02 o 
  -5  23   6      149.07      343.08    111.25 o 
  -4  23   6       85.63      -85.51    233.75 o 
  -3  23   6       13.25      -97.79    218.36 o 
  -2  23   6       59.31      145.28    109.33 o 
  -1  23   6      206.15      256.53    115.99 o 
   0  23   6        1.17     -252.24    252.24 o 
   1  23   6       16.79     -217.77    217.77 o 
   2  23   6      135.87       30.33    214.07 o 
   3  23   6       10.51      -63.32    233.60 o 
  -7  24   6        0.08     -142.47    234.34 o 
  -6  24   6      397.36      484.51    133.00 o 
  -5  24   6      350.31      510.10    125.45 o 
  -4  24   6      165.07       87.43    233.75 o 
  -3  24   6     1520.90     1899.13    203.72 o 
  -2  24   6      864.42     1128.35    166.14 o 
  -1  24   6      139.03       44.83    238.78 o 
   0  24   6     1134.67     1214.45    180.64 o 
   1  24   6      161.74     -214.81    248.99 o 
   2  24   6      404.49      413.94    137.59 o 
  -5  25   6      101.91       30.92    236.41 o 
  -4  25   6      377.61      486.14    128.27 o 
  -3  25   6       31.47       76.49    230.79 o 
  -2  25   6      275.19      230.64    123.24 o 
  -1  25   6      246.91       31.22    231.08 o 
   0  25   6       18.66     -265.85    265.85 o 
 -16   1   7       43.16      -71.16    228.27 o 
 -15   1   7     2140.93     1904.01   1046.54 o 
 -14   1   7     4396.79     4478.34   2084.35 o 
 -13   1   7       22.74      -88.32    206.23 o 
 -12   1   7     4446.84     4231.43    978.19 o 
 -11   1   7     4114.01     4152.57    479.63 o 
 -10   1   7       84.08     -181.23    196.17 o 
  -9   1   7     9097.50     9655.56   2527.88 o 
  -8   1   7      473.22      378.88    158.15 o 
  -7   1   7     1130.18      798.44    285.97 o 
  -6   1   7    23141.36    21495.47   6645.09 o 
  -5   1   7     2222.38     2036.86    542.95 o 
  -4   1   7     5585.88     5390.55   1103.20 o 
  -3   1   7    11784.59    11344.16   1957.12 o 
  -2   1   7     5817.11     5115.82    929.52 o 
  -1   1   7    24187.67    22274.83   4464.58 o 
   0   1   7     4496.71     4417.68    957.18 o 
   1   1   7      321.63      369.85    119.54 o 
   2   1   7     9057.94     9092.20   2014.52 o 
   3   1   7     6297.53     6953.26   1494.95 o 
   4   1   7      431.16      528.89    142.62 o 
   5   1   7     2464.23     2293.39    446.93 o 
   6   1   7     2131.71     2361.15    422.67 o 
   7   1   7     3570.49     3416.56    545.90 o 
   8   1   7     3498.15     3247.61    467.94 o 
   9   1   7      341.65      417.20    124.12 o 
  10   1   7     1283.32     1243.75    182.86 o 
 -16   2   7      556.03      565.14    341.15 o 
 -15   2   7       60.95     -347.07    347.07 o 
 -14   2   7        1.10       12.13    197.21 o 
 -13   2   7      484.84      695.62    235.52 o 
 -12   2   7       63.76     -179.60    204.60 o 
 -11   2   7      238.31      356.84    103.41 o 
 -10   2   7      864.08      925.82    190.25 o 
  -9   2   7      361.47      326.66    133.15 o 
  -8   2   7      441.21      445.30    176.35 o 
  -7   2   7       85.20       36.39    172.80 o 
  -6   2   7      682.97      612.18    201.94 o 
  -5   2   7      795.37      848.74    233.75 o 
  -4   2   7      514.31      418.82    116.43 o 
  -3   2   7     1407.22     1465.66    259.34 o 
  -2   2   7     4080.46     3759.05    627.57 o 
  -1   2   7       47.63      180.19     84.62 o 
   0   2   7     1486.51     1331.92    273.40 o 
   1   2   7     2343.07     2145.60    442.05 o 
   2   2   7       12.95     -178.71    178.71 o 
   3   2   7     1061.41     1068.29    228.72 o 
   4   2   7     1504.85     1541.11    302.98 o 
   5   2   7      890.98      787.05    168.36 o 
   6   2   7      517.81      431.69    120.13 o 
   7   2   7      142.12      -88.76    195.73 o 
   8   2   7      104.89       66.87    107.26 o 
   9   2   7      375.89      212.89    121.02 o 
  10   2   7      175.30      178.71    124.27 o 
 -16   3   7       95.91      -86.84    241.74 o 
 -15   3   7     1898.99     1632.83    741.48 o 
 -14   3   7     1980.52     1937.89    699.02 o 
 -13   3   7      115.91     -125.16    216.29 o 
 -12   3   7     5588.10     5378.12    742.08 o 
 -11   3   7     5019.02     5291.28    591.47 o 
 -10   3   7      705.85      695.92    169.98 o 
  -9   3   7     8904.25     8991.15   2522.85 o 
  -8   3   7     3383.87     3568.94   1153.80 o 
  -7   3   7     2907.72     2491.63    800.22 o 
  -6   3   7     7389.47     6607.81   1929.60 o 
  -5   3   7      202.57      279.17    105.63 o 
  -4   3   7     4873.67     4954.42   1021.39 o 
  -3   3   7     9175.54     8831.38   1474.39 o 
  -2   3   7     2454.65     2131.25    340.86 o 
  -1   3   7     6317.91     5648.11    930.70 o 
   0   3   7     8128.57     7926.71   1393.76 o 
   1   3   7      684.57      734.83    160.37 o 
   2   3   7     8045.89     8176.59   1493.47 o 
   3   3   7     5152.22     5134.61    915.46 o 
   4   3   7      173.39      137.14     89.80 o 
   5   3   7     6455.48     6695.84   1054.23 o 
   6   3   7     2174.53     1849.27    284.49 o 
   7   3   7      980.71      883.80    159.48 o 
   8   3   7     3271.40     3036.35    354.47 o 
   9   3   7      342.80      513.36    125.16 o 
  10   3   7     1043.46     1089.89    156.52 o 
 -16   4   7     1437.22     1798.97    859.54 o 
 -15   4   7      371.39      171.32    138.18 o 
 -14   4   7       66.51       85.07    115.25 o 
 -13   4   7     1746.62     1743.34    370.59 o 
 -12   4   7       40.83      190.99     96.31 o 
 -11   4   7      164.63     -205.34    213.33 o 
 -10   4   7     1543.17     1401.60    315.86 o 
  -9   4   7      450.56      539.69    183.00 o 
  -8   4   7     1567.00     1661.24    530.22 o 
  -7   4   7      725.26      829.66    272.95 o 
  -6   4   7        4.34       55.03     81.52 o 
  -5   4   7     2422.67     2369.88    590.29 o 
  -4   4   7     4130.64     3834.65    783.35 o 
  -3   4   7     1747.70     1820.27    312.16 o 
  -2   4   7     9359.90     9349.17   1382.66 o 
  -1   4   7      250.79      270.44     92.76 o 
   0   4   7     2048.62     2095.74    339.97 o 
   1   4   7     5676.00     5342.02    873.60 o 
   2   4   7      247.70      319.41    105.33 o 
   3   4   7     1641.93     1547.62    264.22 o 
   4   4   7     2799.69     2827.46    435.69 o 
   5   4   7      410.48      608.48    125.45 o 
   6   4   7     1422.93     1398.05    203.42 o 
   7   4   7      601.09      716.93    135.37 o 
   8   4   7        0.21      -50.00    201.94 o 
   9   4   7     1286.04      969.91    151.34 o 
  10   4   7      485.42      567.06    138.33 o 
 -16   5   7      111.00      108.15    131.82 o 
 -15   5   7     1153.38     1219.63    445.01 o 
 -14   5   7      881.52      944.02    272.21 o 
 -13   5   7       11.38     -201.94    201.94 o 
 -12   5   7     2887.61     2944.78    331.54 o 
 -11   5   7     3226.12     3457.69    517.80 o 
 -10   5   7      729.96      625.50    173.09 o 
  -9   5   7     1971.46     2209.66    626.83 o 
  -8   5   7     5315.82     5311.25   1611.97 o 
  -7   5   7     3415.19     3146.87    935.73 o 
  -6   5   7     3189.90     2940.78    801.55 o 
  -5   5   7      351.34      485.84    143.50 o 
  -4   5   7     2020.20     2079.91    424.15 o 
  -3   5   7     8545.10     8035.60   1318.75 o 
  -2   5   7       86.74      129.01     83.29 o 
  -1   5   7       93.58       26.48     81.81 o 
   0   5   7     9339.05     9186.44   1305.88 o 
   1   5   7      827.92      866.05    157.11 o 
   2   5   7     6764.48     6536.95    952.74 o 
   3   5   7     2561.37     2445.33    357.43 o 
   4   5   7       92.28      -55.18    196.61 o 
   5   5   7     3948.67     4412.21    541.32 o 
   6   5   7      145.43      192.32     93.35 o 
   7   5   7      245.85      232.71    108.15 o 
   8   5   7     2743.79     2622.86    240.85 o 
   9   5   7      289.63      528.89    119.68 o 
  10   5   7      720.54      802.73    142.17 o 
 -16   6   7     1507.24     1511.08    593.99 o 
 -15   6   7     1012.16     1137.52    369.71 o 
 -14   6   7      770.58      946.38    238.33 o 
 -13   6   7     2675.91     2749.79    393.82 o 
 -12   6   7      243.73      307.72    117.47 o 
 -11   6   7     4732.29     4970.69    808.50 o 
 -10   6   7     4917.17     5350.60   1226.29 o 
  -9   6   7       49.43       65.54     94.39 o 
  -8   6   7     4269.96     3939.69   1155.13 o 
  -7   6   7     3514.71     3598.68   1024.94 o 
  -6   6   7      208.24      260.08    108.29 o 
  -5   6   7     8894.73     8158.39   1885.37 o 
  -4   6   7     3955.39     3714.81    726.54 o 
  -3   6   7     3592.77     3706.82    599.46 o 
  -2   6   7     7508.65     7483.04   1028.49 o 
  -1   6   7     4719.64     4562.22    583.33 o 
   0   6   7       36.75      -79.30    181.38 o 
   1   6   7     6645.37     7126.35    926.26 o 
   2   6   7     1118.78     1369.05    198.09 o 
   3   6   7     3702.29     3548.53    447.08 o 
   4   6   7     6866.57     6786.53    790.30 o 
   5   6   7      177.35      300.03     97.35 o 
   6   6   7     1509.36     1573.51    183.60 o 
   7   6   7     2398.73     2263.51    215.99 o 
   8   6   7       15.81       98.97    112.14 o 
   9   6   7     2347.93     2394.88    178.86 o 
  10   6   7      668.53      420.45    146.17 o 
 -16   7   7       46.59       44.97    248.99 o 
 -15   7   7     1062.43     1145.96    332.28 o 
 -14   7   7      214.07       52.08    224.87 o 
 -13   7   7       20.03      112.14    110.81 o 
 -12   7   7      736.13      732.31    145.28 o 
 -11   7   7     1177.52     1064.29    214.81 o 
 -10   7   7      925.71      951.12    242.92 o 
  -9   7   7     3591.78     3587.73    969.02 o 
  -8   7   7     3489.70     3415.82    964.14 o 
  -7   7   7     2201.64     2018.07    558.18 o 
  -6   7   7      985.73     1193.00    312.45 o 
  -5   7   7      323.90      195.13     99.71 o 
  -4   7   7      456.10       78.70    188.92 o 
  -3   7   7     3419.15     3326.32    527.26 o 
  -2   7   7       73.54      215.85     87.73 o 
  -1   7   7       68.11      -79.44    172.20 o 
   0   7   7     2132.93     2244.87    275.62 o 
   1   7   7     1392.17     1472.31    195.13 o 
   2   7   7     3244.56     3458.88    397.22 o 
   3   7   7     1435.17     1476.90    186.55 o 
   4   7   7      268.87       48.08    185.22 o 
   5   7   7     3208.69     3095.97    290.71 o 
   6   7   7       90.26      -11.10    172.94 o 
   7   7   7       61.22       73.23    196.32 o 
   8   7   7     1171.17     1326.59    140.10 o 
   9   7   7      204.12       82.55    121.16 o 
  10   7   7      365.64      534.51    123.38 o 
 -16   8   7     1296.95     1073.46    352.40 o 
 -15   8   7      796.24      779.95    222.36 o 
 -14   8   7     1092.76     1097.14    214.81 o 
 -13   8   7     2432.23     2402.72    295.74 o 
 -12   8   7      248.05      325.77    123.68 o 
 -11   8   7     3235.73     3502.07    641.77 o 
 -10   8   7     6247.39     6427.47   1482.67 o 
  -9   8   7      347.48      462.17    154.30 o 
  -8   8   7     4931.88     5047.18   1357.81 o 
  -7   8   7     6842.46     6629.56   1717.45 o 
  -6   8   7     1114.55     1143.00    289.67 o 
  -5   8   7     9813.21     9062.46   1925.90 o 
  -4   8   7    11853.58    11513.11   2090.71 o 
  -3   8   7     1396.61     1286.06    216.59 o 
  -2   8   7    11754.72    11166.19   1419.65 o 
  -1   8   7     5725.14     5897.10    665.00 o 
   0   8   7      601.85      570.17    114.65 o 
   1   8   7     7543.30     8116.37    833.06 o 
   2   8   7     1498.90     1242.27    154.30 o 
   3   8   7     2781.62     3068.75    296.77 o 
   4   8   7     4903.72     5138.31    433.76 o 
   5   8   7       23.56     -126.34    186.41 o 
   6   8   7     1930.84     1817.02    161.26 o 
   7   8   7     3063.83     3281.20    203.42 o 
   8   8   7      199.43      175.31    109.33 o 
   9   8   7     2163.35     2218.83    157.26 o 
  10   8   7      873.92      915.17    141.73 o 
 -16   9   7       41.05       61.99    227.39 o 
 -15   9   7      119.13      100.30    215.11 o 
 -14   9   7       91.90     -135.07    225.61 o 
 -13   9   7        5.15      186.41    112.88 o 
 -12   9   7       76.50      226.79    110.96 o 
 -11   9   7       10.69      -56.37    200.02 o 
 -10   9   7        5.15      -94.39    200.90 o 
  -9   9   7      553.48      353.73    136.40 o 
  -8   9   7      255.91      308.01    121.90 o 
  -7   9   7      106.99       52.08    184.34 o 
  -6   9   7      952.11      841.20    214.81 o 
  -5   9   7     1029.65      928.33    212.30 o 
  -4   9   7        2.31      -36.84     92.76 o 
  -3   9   7     1507.24     1461.66    234.04 o 
  -2   9   7       52.53     -177.53    190.25 o 
  -1   9   7        2.28       78.11    180.19 o 
   0   9   7        6.59      -24.26    168.36 o 
   1   9   7      381.59      479.18    100.30 o 
   2   9   7     1199.13     1201.58    139.95 o 
   3   9   7      174.86      278.43     95.42 o 
   4   9   7        9.54     -132.56    190.10 o 
   5   9   7       32.88      -65.24    198.83 o 
   6   9   7        6.80     -194.84    194.84 o 
   7   9   7      106.35      171.46    107.70 o 
   8   9   7      224.22       82.26    217.77 o 
   9   9   7       56.59       45.12    121.46 o 
 -15  10   7      844.90      904.96    201.05 o 
 -14  10   7      828.52      917.53    169.84 o 
 -13  10   7     2432.16     2383.78    305.35 o 
 -12  10   7      163.61     -102.08    237.45 o 
 -11  10   7     3820.02     3922.67    747.55 o 
 -10  10   7     7269.19     7402.26   1653.10 o 
  -9  10   7      182.91      236.26    111.10 o 
  -8  10   7     4495.42     4312.50   1051.86 o 
  -7  10   7     6652.50     6636.51   1544.36 o 
  -6  10   7       27.55     -102.97    183.45 o 
  -5  10   7    13504.60    13095.64   2494.00 o 
  -4  10   7     4913.75     4673.18    768.56 o 
  -3  10   7     1844.14     1719.23    259.34 o 
  -2  10   7    11707.09    11210.87   1290.64 o 
  -1  10   7     5433.78     5459.64    534.81 o 
   0  10   7      506.29      628.01    106.22 o 
   1  10   7     6307.51     6876.18    535.84 o 
   2  10   7     2070.38     2188.65    181.82 o 
   3  10   7     4013.87     4054.93    275.32 o 
   4  10   7     5206.74     5767.36    333.02 o 
   5  10   7       47.10       82.40    102.97 o 
   6  10   7     2273.19     2337.63    150.46 o 
   7  10   7     3152.06     3129.11    157.71 o 
   8  10   7      102.15      237.74    111.25 o 
   9  10   7     2108.33     1708.43    165.69 o 
 -15  11   7        0.08     -238.78    238.78 o 
 -14  11   7        1.80       26.78    116.43 o 
 -13  11   7        6.36       95.72    111.99 o 
 -12  11   7       77.12      -77.97    222.95 o 
 -11  11   7        8.04       38.91    105.63 o 
 -10  11   7      205.28       89.36    194.84 o 
  -9  11   7      327.40      318.37    123.24 o 
  -8  11   7      316.84      201.20    110.96 o 
  -7  11   7      287.71      283.60    117.76 o 
  -6  11   7      813.85      779.21    184.04 o 
  -5  11   7      162.55       35.21    199.72 o 
  -4  11   7       38.11      267.92     98.83 o 
  -3  11   7        7.11       25.00    177.97 o 
  -2  11   7     1434.26     1170.96    162.00 o 
  -1  11   7       81.38      -17.01    189.22 o 
   0  11   7     1313.22     1203.36    135.51 o 
   1  11   7       90.69       82.55    183.15 o 
   2  11   7      502.99       37.87    202.68 o 
   3  11   7      141.85      203.12     91.87 o 
   4  11   7        5.47      150.01     88.17 o 
   5  11   7       57.86     -138.62    196.17 o 
   6  11   7        6.19      -61.25    109.03 o 
   7  11   7       71.29      -67.91    220.88 o 
   8  11   7       14.67       72.20    220.29 o 
   9  11   7        3.50      -47.19    256.97 o 
 -15  12   7      413.20      620.17    147.20 o 
 -14  12   7      530.29      609.82    140.40 o 
 -13  12   7     2453.14     2783.52    374.59 o 
 -12  12   7       11.58     -234.49    234.49 o 
 -11  12   7     2218.56     2016.89    398.85 o 
 -10  12   7     5598.14     5752.71   1205.13 o 
  -9  12   7       32.12      -53.55    192.92 o 
  -8  12   7     4839.04     4479.52    973.75 o 
  -7  12   7     5562.58     5473.54   1120.66 o 
  -6  12   7        2.18      -96.16     96.16 o 
  -5  12   7     7451.63     7859.99   1307.21 o 
  -4  12   7     4351.37     4235.72    611.44 o 
  -3  12   7      187.50      -17.31    180.64 o 
  -2  12   7     9873.57     9372.40    936.17 o 
  -1  12   7      637.12      636.44    108.74 o 
   0  12   7     4551.34     4384.99    306.24 o 
   1  12   7     7499.32     7217.33    422.23 o 
   2  12   7     2204.03     2174.89    151.79 o 
   3  12   7     3401.65     3197.61    171.46 o 
   4  12   7     5111.34     5298.68    203.27 o 
   5  12   7      373.25      592.95    107.70 o 
   6  12   7     2931.57     2944.19    155.34 o 
   7  12   7     3362.68     3788.49    192.18 o 
   8  12   7        0.11     -162.88    232.86 o 
   9  12   7      827.29      861.32    155.49 o 
 -14  13   7       99.83      244.40    127.38 o 
 -13  13   7      129.79       86.69    240.26 o 
 -12  13   7      152.80      214.52    124.12 o 
 -11  13   7      366.25      486.73    146.31 o 
 -10  13   7       95.41     -179.60    223.24 o 
  -9  13   7      287.72       10.95    194.54 o 
  -8  13   7      315.64      427.85    131.08 o 
  -7  13   7     1013.16      941.20    209.49 o 
  -6  13   7     1097.62     1004.23    200.31 o 
  -5  13   7      153.34     -135.22    198.39 o 
  -4  13   7      417.49      347.96    109.18 o 
  -3  13   7     1328.78     1250.55    169.10 o 
  -2  13   7       22.14       55.48     92.76 o 
  -1  13   7      138.16        9.47    186.11 o 
   0  13   7     1146.26     1301.59    124.86 o 
   1  13   7      205.72      285.53     92.46 o 
   2  13   7      821.16      848.89    107.26 o 
   3  13   7      419.66      251.50    106.67 o 
   4  13   7       76.45      301.06    102.97 o 
   5  13   7     1187.53     1045.95    124.27 o 
   6  13   7       11.51      151.94    112.14 o 
   7  13   7       92.48      219.84    120.57 o 
   8  13   7      156.42      240.85    125.31 o 
 -14  14   7      239.95       45.42    130.34 o 
 -13  14   7     1892.32     1935.82    295.14 o 
 -12  14   7      121.44      194.10    128.41 o 
 -11  14   7     1298.07     1232.21    253.72 o 
 -10  14   7     2405.27     2462.64    488.06 o 
  -9  14   7        8.98     -161.70    209.34 o 
  -8  14   7     2038.69     1811.84    360.09 o 
  -7  14   7     2219.06     2373.43    431.84 o 
  -6  14   7       20.53     -133.89    199.28 o 
  -5  14   7     5257.43     5803.01    814.71 o 
  -4  14   7     1362.48     1217.71    180.64 o 
  -3  14   7      462.57      297.07    100.16 o 
  -2  14   7     4562.99     4689.31    385.68 o 
  -1  14   7     1040.21     1206.76    128.41 o 
   0  14   7     1238.12     1316.98    120.57 o 
   1  14   7     3927.73     3753.28    186.26 o 
   2  14   7      594.33      741.48    102.08 o 
   3  14   7     2657.73     3110.47    148.83 o 
   4  14   7     4341.97     4286.16    175.46 o 
   5  14   7      331.15       37.43    209.63 o 
   6  14   7     2080.81     2193.09    166.29 o 
   7  14   7     1791.54     2027.24    172.94 o 
   8  14   7       27.91      140.99    119.24 o 
 -14  15   7      280.06      259.64    128.41 o 
 -13  15   7       27.53     -138.47    249.28 o 
 -12  15   7     1723.24     2012.30    344.70 o 
 -11  15   7      553.84      -95.13    261.71 o 
 -10  15   7      220.40      337.60    130.93 o 
  -9  15   7     1679.99     1632.54    323.25 o 
  -8  15   7      580.44      741.19    167.91 o 
  -7  15   7      987.03     1188.86    220.43 o 
  -6  15   7     2492.68     2338.66    355.50 o 
  -5  15   7      259.17      315.71    107.26 o 
  -4  15   7     1204.33     1338.43    177.68 o 
  -3  15   7     2943.61     2982.80    282.12 o 
  -2  15   7      189.88      219.10     93.50 o 
  -1  15   7      807.31      919.75    114.51 o 
   0  15   7     1567.34     1383.99    126.79 o 
   1  15   7       81.62      152.53     93.50 o 
   2  15   7     1801.73     1637.42    130.93 o 
   3  15   7      753.47      818.86    113.03 o 
   4  15   7       11.88      -38.46    197.21 o 
   5  15   7     1805.32     1639.19    151.20 o 
   6  15   7      309.45      224.43    125.90 o 
   7  15   7      225.54       15.39    243.51 o 
   8  15   7      661.30      659.67    145.72 o 
 -13  16   7      868.60      939.73    190.40 o 
 -12  16   7        1.13      -76.19    247.95 o 
 -11  16   7     1933.28     2016.30    362.01 o 
 -10  16   7     1238.70     1280.14    259.49 o 
  -9  16   7       84.86     -100.30    214.52 o 
  -8  16   7      674.73      660.56    159.92 o 
  -7  16   7     1279.48     1242.86    219.55 o 
  -6  16   7      119.58      -68.35    200.02 o 
  -5  16   7     2481.52     2517.37    305.50 o 
  -4  16   7     2087.67     2015.56    221.32 o 
  -3  16   7      569.16      613.81    110.36 o 
  -2  16   7     2451.93     2415.29    184.48 o 
  -1  16   7      547.82      582.30    100.75 o 
   0  16   7      459.12      632.75    105.48 o 
   1  16   7     2363.23     2105.21    140.99 o 
   2  16   7      108.81       38.91    108.59 o 
   3  16   7      888.18      935.14    124.42 o 
   4  16   7     2333.02     2262.03    164.22 o 
   5  16   7      117.34      378.73    113.92 o 
   6  16   7     1054.98     1090.18    151.79 o 
   7  16   7     1201.42     1284.58    169.10 o 
 -13  17   7        3.53     -180.19    258.60 o 
 -12  17   7     1012.46     1209.72    228.57 o 
 -11  17   7      716.22      691.78    169.54 o 
 -10  17   7      228.92      -13.76    258.90 o 
  -9  17   7     3073.11     3571.75    571.20 o 
  -8  17   7      486.18     -174.72    248.69 o 
  -7  17   7      430.17      428.29    128.12 o 
  -6  17   7     2206.79     2217.94    287.30 o 
  -5  17   7      244.33      270.44    112.29 o 
  -4  17   7     2285.35     2265.87    222.21 o 
  -3  17   7     2975.43     2992.86    228.42 o 
  -2  17   7      412.64      328.28    107.85 o 
  -1  17   7     1458.36     1657.09    131.96 o 
   0  17   7     1436.09     1365.50    123.38 o 
   1  17   7       28.39       47.93    204.16 o 
   2  17   7     2483.58     2399.76    149.72 o 
   3  17   7     1590.69     1647.33    141.14 o 
   4  17   7      187.49      128.71    118.80 o 
   5  17   7     1478.86     1228.95    147.65 o 
   6  17   7      214.66      232.42    125.60 o 
   7  17   7      623.63      605.23    141.28 o 
 -12  18   7        0.93      101.78    130.48 o 
 -11  18   7      524.85      585.85    158.59 o 
 -10  18   7      233.49     -254.02    254.02 o 
  -9  18   7       55.31       68.64    230.64 o 
  -8  18   7      385.43      504.63    138.47 o 
  -7  18   7      791.87      788.97    156.08 o 
  -6  18   7       42.51       64.65    110.96 o 
  -5  18   7      976.34      984.40    142.17 o 
  -4  18   7      908.74      929.37    131.96 o 
  -3  18   7      285.41      106.22    223.10 o 
  -2  18   7      784.98      897.12    116.13 o 
  -1  18   7      636.73      608.04    115.84 o 
   0  18   7       74.42       36.69    197.06 o 
   1  18   7      937.33     1071.98    126.49 o 
   2  18   7        1.37     -207.86    207.86 o 
   3  18   7      129.93      114.21    117.02 o 
   4  18   7      650.18      783.94    131.52 o 
   5  18   7       23.55       98.09    111.55 o 
   6  18   7      153.73      528.74    125.01 o 
 -11  19   7      614.78      -15.68    279.31 o 
 -10  19   7      151.00      345.74    130.93 o 
  -9  19   7     1852.61     1994.55    294.55 o 
  -8  19   7      542.82      441.90    131.82 o 
  -7  19   7      425.75      736.60    140.25 o 
  -6  19   7     2990.17     3273.21    316.60 o 
  -5  19   7      352.98      551.23    116.43 o 
  -4  19   7     1509.08     1634.75    154.45 o 
  -3  19   7     2453.63     2457.16    163.33 o 
  -2  19   7      171.19     -135.07    229.31 o 
  -1  19   7     2762.43     3259.15    154.30 o 
   0  19   7     1774.55     1793.50    140.84 o 
   1  19   7       98.95     -220.58    225.32 o 
   2  19   7     2384.72     2351.98    175.90 o 
   3  19   7     1420.02     1250.40    153.56 o 
   4  19   7      137.11      352.54    116.13 o 
   5  19   7      946.98     1128.79    158.30 o 
 -11  20   7      121.97     -260.08    260.08 o 
 -10  20   7        0.47     -262.15    262.15 o 
  -9  20   7       20.45      104.45    229.31 o 
  -8  20   7       10.57     -241.59    241.59 o 
  -7  20   7       39.15     -229.61    229.61 o 
  -6  20   7       14.48     -226.94    226.94 o 
  -5  20   7      324.85     -118.50    222.50 o 
  -4  20   7      188.03      192.62    118.35 o 
  -3  20   7       49.96       65.09    198.54 o 
  -2  20   7       79.15      154.60    109.62 o 
  -1  20   7      114.82       39.35    205.05 o 
   0  20   7        6.17       93.94    215.70 o 
   1  20   7      136.54      163.18    113.32 o 
   2  20   7      161.75      142.47    115.69 o 
   3  20   7       78.57      298.99    119.68 o 
   4  20   7        0.81     -172.20    243.07 o 
   5  20   7        8.28      -96.46    272.80 o 
 -10  21   7      241.77      154.01    137.73 o 
  -9  21   7     1873.17     2109.06    258.90 o 
  -8  21   7      558.59      639.11    139.80 o 
  -7  21   7      424.59      351.66    128.86 o 
  -6  21   7     2914.63     3152.93    233.75 o 
  -5  21   7      487.25      491.91    124.27 o 
  -4  21   7     1268.98     1221.85    143.95 o 
  -3  21   7     1928.30     2251.08    149.72 o 
  -2  21   7       34.00     -134.92    217.77 o 
  -1  21   7     1414.28     1758.88    150.31 o 
   0  21   7     1000.24     1329.40    138.92 o 
   1  21   7      258.97      217.18    119.24 o 
   2  21   7     3827.28     3780.06    282.57 o 
   3  21   7     2091.99     2330.82    222.50 o 
   4  21   7      141.34      119.83    130.93 o 
  -9  22   7       44.52     -243.22    243.22 o 
  -8  22   7       36.82     -122.64    230.20 o 
  -7  22   7       26.95     -228.87    243.96 o 
  -6  22   7       22.24      -29.88    256.83 o 
  -5  22   7        7.12     -129.60    227.09 o 
  -4  22   7       58.40        0.00    222.21 o 
  -3  22   7       34.02     -233.75    233.75 o 
  -2  22   7       29.04     -113.32    221.17 o 
  -1  22   7        2.74     -173.09    215.11 o 
   0  22   7        3.97      -16.13    116.87 o 
   1  22   7        9.07      -59.62    222.50 o 
   2  22   7       30.07      -61.40    233.16 o 
   3  22   7       11.76     -160.96    259.79 o 
  -7  23   7      573.31      865.90    136.85 o 
  -6  23   7     1313.56     1424.68    148.09 o 
  -5  23   7      115.80      -24.56    124.27 o 
  -4  23   7      576.03      474.30    136.70 o 
  -3  23   7     1785.51     1932.41    161.85 o 
  -2  23   7      140.15      347.37    121.02 o 
  -1  23   7     1032.84     1223.33    153.86 o 
   0  23   7      953.01      934.84    157.56 o 
   1  23   7       38.30      156.67    118.65 o 
  -6  24   7        9.31        0.00    123.09 o 
  -5  24   7       32.45      164.07    115.10 o 
  -4  24   7      208.33      371.04    117.32 o 
  -3  24   7        5.73     -248.69    248.69 o 
  -2  24   7      224.12      248.99    124.27 o 
  -1  24   7       72.09      -79.15    268.22 o 
 -16   0   8      633.54      745.03    543.54 o 
 -15   0   8     2359.07     2495.78   1561.52 o 
 -14   0   8      122.37      -86.99    223.39 o 
 -13   0   8      956.12      950.97    346.92 o 
 -12   0   8     5986.38     6313.56   1100.83 o 
 -11   0   8        8.75      -84.47    191.73 o 
 -10   0   8     3021.81     2729.38    810.13 o 
  -9   0   8    16135.68    16044.71   6486.35 o 
  -8   0   8      648.94      549.90    251.20 o 
  -7   0   8    18628.94    15590.98   6027.14 o 
  -6   0   8    11691.67    11397.72   3790.41 o 
  -5   0   8     1620.33     1375.12    364.23 o 
  -4   0   8    14021.29    13124.64   2617.98 o 
  -3   0   8     5930.03     5254.00   1060.15 o 
  -2   0   8      132.27      -43.35    184.34 o 
  -1   0   8    10903.04    10373.67   2759.26 o 
   0   0   8     4617.21     4864.32   1389.91 o 
   1   0   8     4071.34     4004.19   1186.20 o 
   2   0   8     6462.14     6250.24   1862.88 o 
   3   0   8     2579.00     2835.30    836.17 o 
   4   0   8     2769.52     3009.43    856.58 o 
   5   0   8     4758.80     4648.77   1246.41 o 
   6   0   8      267.79      410.54    144.10 o 
   7   0   8     3544.22     3398.81    788.08 o 
   8   0   8     2588.27     2575.66    551.23 o 
   9   0   8        0.34      -40.09    121.46 o 
 -16   1   8      156.19      111.25    146.31 o 
 -15   1   8       31.19      135.66    142.62 o 
 -14   1   8       16.94       74.56    110.07 o 
 -13   1   8      123.53       34.32    204.16 o 
 -12   1   8      170.95      169.69    104.59 o 
 -11   1   8      221.59      359.65    119.98 o 
 -10   1   8       58.03       -9.62    180.34 o 
  -9   1   8       17.32     -162.44    203.86 o 
  -8   1   8      438.79      488.80    223.54 o 
  -7   1   8       91.48       16.13     90.84 o 
  -6   1   8        3.27      217.18    108.89 o 
  -5   1   8      283.52      293.37    111.70 o 
  -4   1   8       84.49      239.37     92.91 o 
  -3   1   8       54.95       55.63    179.16 o 
  -2   1   8      742.28      682.45    168.95 o 
  -1   1   8       79.91       89.21    184.48 o 
   0   1   8      826.85      733.79    215.70 o 
   1   1   8       48.99     -224.58    224.58 o 
   2   1   8       35.63       81.52     91.43 o 
   3   1   8      480.97      436.72    152.82 o 
   4   1   8        0.51      -67.02     98.38 o 
   5   1   8       11.48      138.77    100.45 o 
   6   1   8       20.83      179.31    113.03 o 
   7   1   8       69.26      -12.43    208.15 o 
   8   1   8      122.34      296.92    128.71 o 
   9   1   8        2.16       44.09    246.03 o 
 -16   2   8      402.06      428.14    292.92 o 
 -15   2   8     2209.64     2230.66   1135.75 o 
 -14   2   8      247.96      282.57    157.41 o 
 -13   2   8     2148.76     1824.86    425.48 o 
 -12   2   8     9312.02     9737.81   1260.61 o 
 -11   2   8       21.48       10.65    198.83 o 
 -10   2   8     4683.81     5157.10   1703.40 o 
  -9   2   8    10503.00    10455.03   4180.39 o 
  -8   2   8      248.45      124.42    105.78 o 
  -7   2   8    10810.44    10116.69   3754.91 o 
  -6   2   8     6382.40     5300.45   1711.24 o 
  -5   2   8      262.65      248.69    108.59 o 
  -4   2   8    11892.11    11217.38   2305.23 o 
  -3   2   8     8501.85     8350.86   1501.76 o 
  -2   2   8      258.98      270.14    102.52 o 
  -1   2   8     6719.67     6635.18   1428.67 o 
   0   2   8     1841.70     1756.66    425.78 o 
   1   2   8     4809.87     4597.43   1144.62 o 
   2   2   8     9732.55     9444.15   2394.88 o 
   3   2   8     2181.69     2135.98    545.46 o 
   4   2   8     2046.64     2017.92    503.74 o 
   5   2   8     3216.60     3146.72    736.90 o 
   6   2   8      113.65     -208.01    208.01 o 
   7   2   8     2123.54     2067.34    429.47 o 
   8   2   8     2716.82     2636.17    492.94 o 
   9   2   8        1.85       29.44    229.46 o 
 -16   3   8      285.75      325.47    222.80 o 
 -15   3   8       50.23      185.22    141.73 o 
 -14   3   8      163.14        0.00    230.20 o 
 -13   3   8      959.46      945.94    210.52 o 
 -12   3   8       41.62     -120.13    120.13 o 
 -11   3   8      244.19      281.38    123.98 o 
 -10   3   8      334.84      447.23    180.64 o 
  -9   3   8      532.61      664.41    278.87 o 
  -8   3   8     2388.84     2289.99    909.99 o 
  -7   3   8       61.11       32.84    188.77 o 
  -6   3   8       13.93      124.27     99.12 o 
  -5   3   8     9060.22     7897.12   2071.92 o 
  -4   3   8       56.99      -14.35    176.20 o 
  -3   3   8     1858.55     1494.21    278.43 o 
  -2   3   8     1730.07     1652.80    308.01 o 
  -1   3   8      455.36      407.88    126.49 o 
   0   3   8     1372.94     1530.01    340.27 o 
   1   3   8      133.72      180.49    104.74 o 
   2   3   8      627.68      532.00    154.89 o 
   3   3   8     4459.86     4161.75    960.44 o 
   4   3   8      189.83      143.21    100.60 o 
   5   3   8      310.43       55.03    105.33 o 
   6   3   8     1400.67     1053.20    238.93 o 
   7   3   8      645.51      686.89    170.72 o 
   8   3   8      565.01      650.65    166.43 o 
   9   3   8       94.99       74.12    240.70 o 
 -16   4   8      213.31      186.26    157.85 o 
 -15   4   8     1852.99     2051.65    823.74 o 
 -14   4   8      456.87      407.43    164.22 o 
 -13   4   8     2446.94     2701.86    443.68 o 
 -12   4   8     3793.68     3699.28    593.25 o 
 -11   4   8     3129.02     3000.26    766.34 o 
 -10   4   8      937.23      954.96    339.67 o 
  -9   4   8     3128.66     3169.95   1223.33 o 
  -8   4   8        0.17       52.08    194.25 o 
  -7   4   8    10479.79     9514.42   3364.34 o 
  -6   4   8     5105.03     4849.23   1509.30 o 
  -5   4   8     2624.46     2385.41    629.64 o 
  -4   4   8     7385.73     7416.61   1567.29 o 
  -3   4   8     8699.54     8410.04   1474.39 o 
  -2   4   8       32.50     -200.31    200.31 o 
  -1   4   8     5083.12     4597.88    816.79 o 
   0   4   8     1344.38     1128.20    239.81 o 
   1   4   8     3283.83     3203.68    661.00 o 
   2   4   8     6878.06     6911.09   1452.05 o 
   3   4   8      463.89      474.45    136.70 o 
   4   4   8     2021.42     1998.99    420.75 o 
   5   4   8     5376.95     4991.70    968.87 o 
   6   4   8      512.88      508.92    143.65 o 
   7   4   8     1304.08     1489.18    273.25 o 
   8   4   8     1456.76     1637.42    270.14 o 
   9   4   8       46.81      104.45    232.42 o 
 -16   5   8     1048.51      816.64    401.07 o 
 -15   5   8       13.29       13.76    232.71 o 
 -14   5   8      900.90     1103.94    280.79 o 
 -13   5   8     1246.11     1182.94    210.23 o 
 -12   5   8      112.71       71.90    111.40 o 
 -11   5   8     2629.54     2560.43    686.60 o 
 -10   5   8     1669.48     1582.68    547.38 o 
  -9   5   8     1874.51     1870.72    709.38 o 
  -8   5   8     5431.74     5043.63   1877.68 o 
  -7   5   8      645.53      623.28    235.08 o 
  -6   5   8     1115.60     1066.66    340.56 o 
  -5   5   8     6600.51     6399.81   1654.14 o 
  -4   5   8       97.85      -68.20    183.15 o 
  -3   5   8     1875.00     1855.93    339.23 o 
  -2   5   8     4422.82     4256.28    678.76 o 
  -1   5   8       51.17       31.07    190.25 o 
   0   5   8     3870.92     3881.10    681.57 o 
   1   5   8     2808.49     2694.76    506.70 o 
   2   5   8       20.96       52.52    179.45 o 
   3   5   8     3463.16     3602.08    686.15 o 
   4   5   8      442.89      584.67    145.87 o 
   5   5   8      575.98      600.35    148.24 o 
   6   5   8     2509.81     2053.43    353.14 o 
   7   5   8     1030.66     1032.93    194.10 o 
   8   5   8     1023.27      874.04    173.09 o 
   9   5   8      895.66      928.63    164.81 o 
 -16   6   8       91.06      -90.69    256.83 o 
 -15   6   8     1579.36     1489.03    472.38 o 
 -14   6   8      748.77      801.70    199.87 o 
 -13   6   8     1365.16     1223.03    214.66 o 
 -12   6   8     1384.85     1487.11    307.42 o 
 -11   6   8     1006.48     1388.14    394.41 o 
 -10   6   8     1015.01     1251.44    433.32 o 
  -9   6   8      689.80      820.48    317.04 o 
  -8   6   8        0.33       26.78    181.08 o 
  -7   6   8     1687.39     1677.81    568.69 o 
  -6   6   8     4220.40     4012.92   1191.08 o 
  -5   6   8     1665.73     1409.29    371.93 o 
  -4   6   8     2714.83     2626.26    560.85 o 
  -3   6   8     5599.45     5810.26   1017.10 o 
  -2   6   8      223.13      332.28    106.52 o 
  -1   6   8     5835.46     5905.24    897.86 o 
   0   6   8      826.25      830.99    163.77 o 
   1   6   8     1167.82     1125.98    213.63 o 
   2   6   8     4957.34     4971.73    845.93 o 
   3   6   8      181.59      184.93     99.27 o 
   4   6   8      799.45      764.56    161.40 o 
   5   6   8     1237.60     1249.37    225.02 o 
   6   6   8      282.58      138.62    107.70 o 
   7   6   8     1053.84      812.20    164.22 o 
   8   6   8     1256.06     1160.16    186.11 o 
   9   6   8        2.86      198.39    120.13 o 
 -16   7   8      688.69      588.81    255.35 o 
 -15   7   8       27.18     -261.41    261.41 o 
 -14   7   8     2356.87     2200.78    407.73 o 
 -13   7   8     1203.24     1055.56    201.20 o 
 -12   7   8       86.83       37.13    215.85 o 
 -11   7   8     4423.52     4252.73   1176.28 o 
 -10   7   8     2444.29     2481.13    825.37 o 
  -9   7   8     2332.00     2443.70    868.57 o 
  -8   7   8     6425.83     6099.49   2118.82 o 
  -7   7   8     3452.73     3083.70    997.27 o 
  -6   7   8     2498.33     2454.35    713.37 o 
  -5   7   8     5882.63     6219.32   1546.58 o 
  -4   7   8      344.67      436.58    131.96 o 
  -3   7   8     5581.63     5090.23    883.36 o 
  -2   7   8     3580.04     3634.93    550.49 o 
  -1   7   8      183.03       82.70    187.59 o 
   0   7   8     4915.68     4724.66    683.49 o 
   1   7   8     6789.53     6700.42    997.87 o 
   2   7   8      342.06      274.28    102.67 o 
   3   7   8     3077.15     3127.78    478.00 o 
   4   7   8     1823.19     1952.68    301.36 o 
   5   7   8      366.46     -124.42    200.76 o 
   6   7   8     4101.31     3888.35    491.17 o 
   7   7   8      826.90      763.67    151.94 o 
   8   7   8      794.93      675.50    146.17 o 
   9   7   8     2050.79     2080.95    217.47 o 
 -16   8   8      113.97      -46.60    245.58 o 
 -15   8   8      528.79      424.30    170.58 o 
 -14   8   8       56.48      -40.83    234.64 o 
 -13   8   8      422.59      -93.06    254.31 o 
 -12   8   8      178.68     -238.78    238.78 o 
 -11   8   8       86.73     -208.15    241.88 o 
 -10   8   8      689.74      442.64    182.41 o 
  -9   8   8     1341.65     1116.22    395.00 o 
  -8   8   8        4.04       84.62    184.34 o 
  -7   8   8      326.70      354.32    146.91 o 
  -6   8   8     2075.57     2185.25    616.32 o 
  -5   8   8        2.24       85.21    188.63 o 
  -4   8   8      251.77      393.38    126.19 o 
  -3   8   8       13.73       74.86    188.77 o 
  -2   8   8     1426.63     1272.00    212.74 o 
  -1   8   8     6066.28     5622.67    751.40 o 
   0   8   8      730.02      624.76    129.60 o 
   1   8   8        6.58      -66.72     92.76 o 
   2   8   8     1204.67     1244.48    194.40 o 
   3   8   8      162.91      285.53    100.60 o 
   4   8   8      118.39      119.54    106.22 o 
   5   8   8       83.15     -104.30    204.46 o 
   6   8   8      117.06      266.74    110.96 o 
   7   8   8      445.67      414.98    129.74 o 
   8   8   8      171.61      -43.35    241.59 o 
   9   8   8        3.28        0.00    247.06 o 
 -15   9   8       57.45      -29.44    231.82 o 
 -14   9   8     2308.49     2103.14    347.22 o 
 -13   9   8     1255.32     1172.29    233.75 o 
 -12   9   8       77.29     -227.98    227.98 o 
 -11   9   8     4390.53     4388.54   1211.35 o 
 -10   9   8     1588.90     1682.24    539.10 o 
  -9   9   8      849.18      605.67    226.05 o 
  -8   9   8     3281.06     3134.59   1008.96 o 
  -7   9   8     2571.28     2470.03    743.85 o 
  -6   9   8     2985.93     2867.40    775.21 o 
  -5   9   8     8286.40     8446.28   1979.16 o 
  -4   9   8     4897.20     4402.00    878.18 o 
  -3   9   8     4490.24     4861.95    814.12 o 
  -2   9   8     6631.87     6722.62    955.55 o 
  -1   9   8       76.19     -150.01    202.53 o 
   0   9   8     5517.80     5292.91    643.55 o 
   1   9   8     8166.68     8500.43   1015.77 o 
   2   9   8     1283.01     1269.78    181.52 o 
   3   9   8     4039.50     4142.66    480.51 o 
   4   9   8     2758.79     2806.01    325.18 o 
   5   9   8      502.88      201.50    117.91 o 
   6   9   8     4241.24     4236.01    386.28 o 
   7   9   8      580.50      440.13    127.82 o 
   8   9   8      486.01      701.54    124.86 o 
 -15  10   8       53.11     -165.40    260.23 o 
 -14  10   8       32.50      206.82    119.68 o 
 -13  10   8       21.05      -97.79    230.05 o 
 -12  10   8      145.66      164.81    122.64 o 
 -11  10   8        0.10       72.49    219.99 o 
 -10  10   8        4.16        0.00    203.27 o 
  -9  10   8      112.07        0.00    103.26 o 
  -8  10   8        1.42     -190.40    208.60 o 
  -7  10   8       18.66      -88.47    100.60 o 
  -6  10   8      337.13      241.88    116.43 o 
  -5  10   8      545.64      692.66    184.78 o 
  -4  10   8      115.48       49.41     94.53 o 
  -3  10   8      181.09      -29.14     98.09 o 
  -2  10   8      399.55      544.72    121.02 o 
  -1  10   8      118.98      -27.67    184.48 o 
   0  10   8      160.57       28.26    180.34 o 
   1  10   8       19.41       -7.25     94.83 o 
   2  10   8       45.70      -20.27    185.22 o 
   3  10   8       40.05      -20.56     99.42 o 
   4  10   8        0.10     -197.06    197.06 o 
   5  10   8       21.27     -210.67    210.67 o 
   6  10   8       24.48      161.70    110.22 o 
   7  10   8       14.60      257.27    115.25 o 
   8  10   8       11.04      127.97    126.05 o 
 -15  11   8        2.92      -61.25    241.88 o 
 -14  11   8     1744.39     1546.29    272.21 o 
 -13  11   8     1656.33     1698.81    329.17 o 
 -12  11   8      272.66      165.69    126.64 o 
 -11  11   8     4186.38     4370.49   1168.15 o 
 -10  11   8     1296.53     1327.63    407.88 o 
  -9  11   8      506.16      533.33    193.36 o 
  -8  11   8     5305.44     5246.60   1533.12 o 
  -7  11   8     1096.85     1360.18    383.91 o 
  -6  11   8     1956.24     2052.99    514.39 o 
  -5  11   8     5735.65     5323.38   1147.73 o 
  -4  11   8      578.34      695.62    160.81 o 
  -3  11   8     7304.38     7088.03   1106.75 o 
  -2  11   8     5385.58     5074.69    669.29 o 
  -1  11   8      385.33      143.21    103.86 o 
   0  11   8     7360.17     8092.70    824.03 o 
   1  11   8     6188.79     6294.77    596.65 o 
   2  11   8      129.73       84.03    199.87 o 
   3  11   8     2824.23     2777.90    262.45 o 
   4  11   8     2295.44     2533.65    226.79 o 
   5  11   8      460.63      472.23    117.02 o 
   6  11   8     3885.83     4211.16    261.26 o 
   7  11   8      591.41      828.62    134.92 o 
   8  11   8      401.67      482.29    128.41 o 
 -14  12   8      267.76      365.42    137.14 o 
 -13  12   8        1.88     -253.72    253.72 o 
 -12  12   8       82.86      227.09    127.82 o 
 -11  12   8        0.48      -55.77    118.80 o 
 -10  12   8       23.17     -244.70    244.70 o 
  -9  12   8        3.26     -214.96    219.40 o 
  -8  12   8       43.09      -65.24    198.69 o 
  -7  12   8       22.82       34.47     99.12 o 
  -6  12   8      327.48      392.05    136.70 o 
  -5  12   8       35.26      -80.63    208.15 o 
  -4  12   8       52.74      123.68     97.35 o 
  -3  12   8      442.16      351.21    113.62 o 
  -2  12   8       66.48     -194.84    194.84 o 
  -1  12   8     1549.75     1532.68    193.66 o 
   0  12   8        0.38       50.45    183.45 o 
   1  12   8      475.25      531.85    108.44 o 
   2  12   8      521.20      354.62    110.96 o 
   3  12   8       10.68       57.99    200.90 o 
   4  12   8      168.95       67.61    110.22 o 
   5  12   8       72.69       52.08    196.02 o 
   6  12   8       16.93     -223.84    223.84 o 
   7  12   8      389.43      394.86    130.34 o 
 -14  13   8      743.11      714.71    181.38 o 
 -13  13   8     1578.38     2052.10    398.55 o 
 -12  13   8       79.37       85.81    222.06 o 
 -11  13   8     2903.91     3214.92    819.74 o 
 -10  13   8     1152.90     1201.73    348.40 o 
  -9  13   8      325.39      550.05    185.52 o 
  -8  13   8     2605.11     2738.99    729.50 o 
  -7  13   8       97.73      308.75    124.27 o 
  -6  13   8     1059.24      952.30    234.34 o 
  -5  13   8     6934.08     6941.72   1346.86 o 
  -4  13   8      710.66      564.84    144.24 o 
  -3  13   8     4016.83     3898.41    554.04 o 
  -2  13   8     3614.35     3621.17    435.10 o 
  -1  13   8        0.41      -83.14     92.91 o 
   0  13   8     5525.67     5576.07    472.67 o 
   1  13   8     4074.26     3815.71    302.10 o 
   2  13   8       78.28       46.31    203.12 o 
   3  13   8     3371.61     3110.47    218.36 o 
   4  13   8     1664.22     1666.12    153.71 o 
   5  13   8      644.68      866.79    123.38 o 
   6  13   8     2485.91     2537.94    169.25 o 
   7  13   8      458.92      270.88    140.40 o 
 -14  14   8      161.00      -79.00    254.16 o 
 -13  14   8      180.87       93.94    251.50 o 
 -12  14   8      674.33      722.25    209.63 o 
 -11  14   8       32.11     -217.92    249.28 o 
 -10  14   8      474.49      263.19    147.05 o 
  -9  14   8      618.64      663.52    205.20 o 
  -8  14   8        4.89      -57.70    107.70 o 
  -7  14   8      372.08      241.14    128.41 o 
  -6  14   8     1178.25     1084.12    250.61 o 
  -5  14   8      138.45     -236.11    236.11 o 
  -4  14   8     1301.25     1259.28    222.95 o 
  -3  14   8      349.06      388.05    113.77 o 
  -2  14   8      517.95      674.17    127.38 o 
  -1  14   8     2116.61     1904.45    206.82 o 
   0  14   8        5.98      -77.08    192.03 o 
   1  14   8       47.08     -148.53    189.51 o 
   2  14   8     1059.34     1168.44    132.70 o 
   3  14   8      107.19      228.27    108.29 o 
   4  14   8      914.11      857.17    132.56 o 
   5  14   8      343.69      161.70    120.87 o 
   6  14   8        4.20       36.39    118.95 o 
   7  14   8      423.82      361.13    133.15 o 
 -13  15   8     1016.69     1206.32    266.44 o 
 -12  15   8      105.22      -20.71    134.77 o 
 -11  15   8     1474.52     1517.14    382.13 o 
 -10  15   8     1000.03      959.55    269.25 o 
  -9  15   8      268.35     -189.51    232.86 o 
  -8  15   8     2860.23     2773.17    654.35 o 
  -7  15   8       83.20       59.03    211.11 o 
  -6  15   8     1703.83     1597.18    330.80 o 
  -5  15   8     3418.62     3756.24    641.92 o 
  -4  15   8       12.95       72.94    100.30 o 
  -3  15   8     1444.26     1074.20    171.02 o 
  -2  15   8     2410.44     2455.09    271.18 o 
  -1  15   8        3.23       22.49    195.13 o 
   0  15   8     2756.38     2742.39    220.14 o 
   1  15   8     1661.94     1653.10    152.23 o 
   2  15   8      189.49       37.43    223.84 o 
   3  15   8     1355.13     1589.19    140.54 o 
   4  15   8      775.52      827.88    134.04 o 
   5  15   8      244.06      231.82    117.17 o 
   6  15   8     1409.55     1231.17    151.05 o 
 -13  16   8      711.68      808.65    208.01 o 
 -12  16   8     1951.90     2439.41    525.78 o 
 -11  16   8      373.52       72.64    252.68 o 
 -10  16   8      499.70      294.11    144.69 o 
  -9  16   8     1220.85     1478.97    361.57 o 
  -8  16   8       11.88       75.45    110.96 o 
  -7  16   8     1622.69     1679.58    358.61 o 
  -6  16   8     1153.38     1249.37    254.76 o 
  -5  16   8      172.62      184.63    115.54 o 
  -4  16   8     2294.31     2776.42    384.20 o 
  -3  16   8     1197.72     1302.63    184.34 o 
  -2  16   8       12.91     -212.30    212.30 o 
  -1  16   8     1799.78     2082.13    191.58 o 
   0  16   8       61.82       35.95    220.73 o 
   1  16   8      943.73      799.48    130.48 o 
   2  16   8     1915.09     2010.82    153.86 o 
   3  16   8      189.05       27.07    204.60 o 
   4  16   8     1085.60     1117.99    140.54 o 
   5  16   8     1142.82      923.45    137.88 o 
   6  16   8       86.89       63.02    237.45 o 
 -12  17   8      103.29      -32.55    271.18 o 
 -11  17   8      820.82      757.02    212.59 o 
 -10  17   8      432.11      114.80    260.08 o 
  -9  17   8      207.69      105.19    132.41 o 
  -8  17   8      436.31      279.02    138.77 o 
  -7  17   8      141.08      119.54    117.76 o 
  -6  17   8      501.16      517.50    143.80 o 
  -5  17   8     1802.14     1456.19    244.40 o 
  -4  17   8       81.59      244.10    113.62 o 
  -3  17   8      398.83      607.74    127.08 o 
  -2  17   8      638.59      593.54    128.12 o 
  -1  17   8       51.74     -209.63    209.63 o 
   0  17   8     1296.48     1253.51    134.48 o 
   1  17   8      819.11      752.73    123.98 o 
   2  17   8        7.65     -135.37    210.82 o 
   3  17   8     1178.70     1319.20    138.33 o 
   4  17   8      437.31      510.55    131.37 o 
   5  17   8       40.63       29.88    245.88 o 
 -12  18   8     1851.70     2343.54    479.18 o 
 -11  18   8      212.33       31.22    248.99 o 
 -10  18   8      731.28      824.63    216.14 o 
  -9  18   8     1333.65     1417.28    312.90 o 
  -8  18   8       10.74     -115.69    119.68 o 
  -7  18   8     2259.87     2287.92    405.06 o 
  -6  18   8     1898.77     1996.18    322.66 o 
  -5  18   8       58.74      134.33    114.36 o 
  -4  18   8     2734.46     2961.35    338.05 o 
  -3  18   8     1357.72     1472.76    176.64 o 
  -2  18   8      190.43      331.09    110.66 o 
  -1  18   8     1524.40     1725.00    158.74 o 
   0  18   8      843.90      741.34    127.23 o 
   1  18   8      357.72      208.45    120.28 o 
   2  18   8     1938.76     2071.92    151.05 o 
   3  18   8      132.69       87.58    116.73 o 
   4  18   8     1221.16     1325.85    147.20 o 
   5  18   8     1355.87     1169.92    148.98 o 
 -11  19   8       50.90       48.52    229.75 o 
 -10  19   8       21.77      -92.76    127.23 o 
  -9  19   8       37.97     -236.85    236.85 o 
  -8  19   8      186.68       85.36    215.85 o 
  -7  19   8      193.93      198.98    124.86 o 
  -6  19   8      134.35      166.88    117.47 o 
  -5  19   8      201.54      379.62    121.02 o 
  -4  19   8      118.36       53.55    216.88 o 
  -3  19   8        2.76     -159.78    226.20 o 
  -2  19   8      464.23      591.32    124.12 o 
  -1  19   8        1.87       13.46    212.89 o 
   0  19   8      147.27      206.67    116.73 o 
   1  19   8       81.82      -14.20    213.33 o 
   2  19   8        4.28      -58.14    249.87 o 
   3  19   8      177.25       70.27    126.34 o 
   4  19   8       89.50      395.45    122.05 o 
 -10  20   8      826.94      901.41    217.33 o 
  -9  20   8     1574.21     1919.69    350.47 o 
  -8  20   8       14.94      133.59    114.36 o 
  -7  20   8     1945.95     2412.48    355.50 o 
  -6  20   8     1041.96     1130.72    188.77 o 
  -5  20   8       69.98      164.81    116.28 o 
  -4  20   8     1621.79     1819.09    198.39 o 
  -3  20   8      547.72      759.09    129.01 o 
  -2  20   8      792.85      915.76    132.41 o 
  -1  20   8     2782.93     2835.60    178.71 o 
   0  20   8     1012.84     1044.17    136.99 o 
   1  20   8     1070.43     1281.03    137.59 o 
   2  20   8     1897.00     1871.91    169.69 o 
   3  20   8      173.68      220.58    130.19 o 
  -9  21   8       60.58     -129.30    256.23 o 
  -8  21   8        0.19      -92.76    260.38 o 
  -7  21   8        7.47     -185.96    241.14 o 
  -6  21   8        4.93       60.21    244.25 o 
  -5  21   8       11.12      123.83    115.84 o 
  -4  21   8       29.18     -160.52    258.45 o 
  -3  21   8       47.11     -159.78    247.06 o 
  -2  21   8       18.66     -235.97    235.97 o 
  -1  21   8       97.99       58.73    230.05 o 
   0  21   8        1.46     -240.41    255.94 o 
   1  21   8        1.82       76.04    262.74 o 
   2  21   8        2.03     -157.26    253.87 o 
  -8  22   8       16.02     -254.61    254.61 o 
  -7  22   8      902.90     1018.73    181.82 o 
  -6  22   8      820.48      690.74    154.45 o 
  -5  22   8       94.61     -122.20    244.10 o 
  -4  22   8     1908.08     2088.79    183.74 o 
  -3  22   8      996.69     1078.20    146.91 o 
  -2  22   8      166.50      283.60    121.16 o 
  -1  22   8     1191.25     1358.99    148.98 o 
   0  22   8      444.45      457.29    128.27 o 
   1  22   8      772.93      881.14    139.07 o 
  -6  23   8        9.50     -134.33    134.33 o 
  -5  23   8      142.32      238.33    130.63 o 
  -4  23   8        0.44      -31.81    228.87 o 
  -3  23   8       57.64      392.05    120.13 o 
  -2  23   8      124.31       85.81    126.19 o 
  -1  23   8       12.95     -247.21    247.21 o 
 -16   1   9     1329.51     1169.77    791.78 o 
 -15   1   9     3239.16     3241.10   1671.59 o 
 -14   1   9      112.05     -168.06    214.81 o 
 -13   1   9     3621.02     3649.87    657.75 o 
 -12   1   9     2364.02     2437.19    547.24 o 
 -11   1   9      966.01      852.00    328.87 o 
 -10   1   9     4560.55     4728.95   2204.77 o 
  -9   1   9     1837.54     1845.57    902.44 o 
  -8   1   9     1622.43     1574.10    707.46 o 
  -7   1   9    12258.97    11621.11   4483.81 o 
  -6   1   9     1977.45     1869.83    600.20 o 
  -5   1   9     2539.65     2373.13    578.90 o 
  -4   1   9    11755.39    10461.25   1976.50 o 
  -3   1   9      341.32      211.41    105.48 o 
  -2   1   9     6495.15     6074.33   1416.98 o 
  -1   1   9    11797.83    11132.61   3018.16 o 
   0   1   9       40.81       10.80     95.13 o 
   1   1   9     5785.86     5974.18   1898.09 o 
   2   1   9     5272.08     5437.00   1783.14 o 
   3   1   9      278.66      -73.08    206.97 o 
   4   1   9     8151.50     8127.32   2630.25 o 
   5   1   9     1096.84     1059.26    350.18 o 
   6   1   9      154.37       88.62    207.86 o 
   7   1   9     3475.63     3282.82    912.06 o 
   8   1   9      907.27     1139.45    319.55 o 
 -16   2   9      279.77       60.36    280.20 o 
 -15   2   9      246.66      345.89    199.13 o 
 -14   2   9      362.52      517.06    184.93 o 
 -13   2   9      204.17     -102.38    238.63 o 
 -12   2   9        4.85      -85.51    226.94 o 
 -11   2   9      690.13      572.53    244.10 o 
 -10   2   9      400.42      453.59    231.38 o 
  -9   2   9       51.53      -39.80    186.11 o 
  -8   2   9      295.47      360.83    184.48 o 
  -7   2   9       35.89      101.49    102.67 o 
  -6   2   9      126.23      166.73    105.93 o 
  -5   2   9      421.10      315.41    122.79 o 
  -4   2   9      183.10      283.46    106.81 o 
  -3   2   9     1283.91     1218.89    242.62 o 
  -2   2   9     1187.83      925.67    221.32 o 
  -1   2   9     1314.83     1274.37    328.13 o 
   0   2   9     5419.47     5033.27   1370.83 o 
   1   2   9      881.91      814.27    258.31 o 
   2   2   9      437.37      591.77    204.31 o 
   3   2   9      316.02      484.36    176.35 o 
   4   2   9      597.93      713.08    242.92 o 
   5   2   9      112.11      -71.01    223.10 o 
   6   2   9        2.95      101.78    218.07 o 
   7   2   9        1.95      -81.96    220.29 o 
   8   2   9      111.29       44.68    244.10 o 
 -16   3   9      853.76      705.83    416.01 o 
 -15   3   9     1322.43     1479.56    607.30 o 
 -14   3   9       75.48       39.20    225.32 o 
 -13   3   9     4303.80     4541.07    798.29 o 
 -12   3   9     2100.08     2128.14    588.96 o 
 -11   3   9       97.88      154.16    115.25 o 
 -10   3   9     4496.53     4476.27   2045.88 o 
  -9   3   9     3250.03     3128.67   1462.70 o 
  -8   3   9     1487.76     1155.87    508.92 o 
  -7   3   9     8377.95     7492.80   2830.57 o 
  -6   3   9      846.63      757.17    259.64 o 
  -5   3   9     6406.61     5960.72   1511.22 o 
  -4   3   9     5734.20     5695.16   1127.46 o 
  -3   3   9       99.86      -16.42    183.45 o 
  -2   3   9     7527.41     7285.09   1392.57 o 
  -1   3   9     8371.63     7955.41   1750.59 o 
   0   3   9       40.62      -86.84    101.04 o 
   1   3   9     4644.77     4578.05   1221.11 o 
   2   3   9     4304.94     4228.62   1177.02 o 
   3   3   9      164.65     -137.14    214.66 o 
   4   3   9     3542.07     3714.81   1042.54 o 
   5   3   9     1464.94     1715.53    478.30 o 
   6   3   9      204.51      194.99    122.94 o 
   7   3   9     2238.63     2099.29    523.57 o 
   8   3   9      564.85      764.71    212.15 o 
 -16   4   9      634.90      544.28    304.91 o 
 -15   4   9      320.04      165.84    137.73 o 
 -14   4   9      872.52      985.29    250.17 o 
 -13   4   9      301.11      104.74    253.57 o 
 -12   4   9      363.67      580.38    202.38 o 
 -11   4   9     2659.54     2725.97   1068.14 o 
 -10   4   9      173.70      186.26    127.82 o 
  -9   4   9       80.13     -173.39    213.63 o 
  -8   4   9     2071.17     2217.94    943.72 o 
  -7   4   9       49.85        4.59     96.46 o 
  -6   4   9     1764.16     1505.01    487.32 o 
  -5   4   9     1590.13     1481.34    393.38 o 
  -4   4   9       31.55     -175.01    188.77 o 
  -3   4   9     3863.13     3789.38    661.59 o 
  -2   4   9        7.75      -34.77    187.89 o 
  -1   4   9      596.17      496.34    140.84 o 
   0   4   9     7946.40     7869.90   1762.43 o 
   1   4   9     1155.65     1075.68    280.94 o 
   2   4   9     1826.18     1795.27    468.38 o 
   3   4   9     1429.97     1460.92    392.34 o 
   4   4   9      703.40      690.89    214.81 o 
   5   4   9     1305.21     1227.18    329.02 o 
   6   4   9     1175.02     1150.99    299.43 o 
   7   4   9       64.81       70.27    238.33 o 
   8   4   9      302.99      448.56    152.38 o 
 -16   5   9      619.82      603.31    306.09 o 
 -15   5   9      292.19     -157.11    257.42 o 
 -14   5   9       38.23      -27.22    231.08 o 
 -13   5   9     2579.02     2570.49    534.22 o 
 -12   5   9     1112.07     1116.52    357.43 o 
 -11   5   9      130.78      104.45    224.58 o 
 -10   5   9     4426.32     4246.37   1870.87 o 
  -9   5   9     2217.06     2513.68   1122.43 o 
  -8   5   9     1239.41     1405.15    591.17 o 
  -7   5   9     5664.31     5054.28   1858.15 o 
  -6   5   9      633.58      488.21    184.78 o 
  -5   5   9     4317.52     4076.38   1056.01 o 
  -4   5   9     4300.43     4111.89    859.10 o 
  -3   5   9      765.68     1014.29    203.72 o 
  -2   5   9     4164.21     4024.31    678.90 o 
  -1   5   9     5081.54     5377.09    982.48 o 
   0   5   9      125.70      -27.52    179.45 o 
   1   5   9     2376.56     2272.98    511.73 o 
   2   5   9     3436.74     3425.88    797.41 o 
   3   5   9      283.66      359.65    134.48 o 
   4   5   9     3330.70     3142.72    745.18 o 
   5   5   9     3001.38     2862.67    662.19 o 
   6   5   9      297.88      459.51    153.27 o 
   7   5   9     1389.19     1353.52    303.13 o 
   8   5   9      477.20      406.69    153.71 o 
 -16   6   9      280.24      448.56    221.91 o 
 -15   6   9      336.30      287.60    155.49 o 
 -14   6   9     1458.47     1144.77    259.05 o 
 -13   6   9      661.88      712.49    198.54 o 
 -12   6   9     1070.78     1080.27    355.50 o 
 -11   6   9     4251.53     4524.05   1751.33 o 
 -10   6   9      849.94      867.09    388.64 o 
  -9   6   9     2444.45     2551.85   1109.27 o 
  -8   6   9     1977.97     2063.79    841.79 o 
  -7   6   9       52.69      145.87    110.36 o 
  -6   6   9     3907.41     3336.82   1042.84 o 
  -5   6   9     3377.61     3302.35    859.24 o 
  -4   6   9      395.20      331.09    121.02 o 
  -3   6   9     5678.88     5743.83   1011.77 o 
  -2   6   9      634.98      642.21    144.39 o 
  -1   6   9     2011.28     1934.48    343.08 o 
   0   6   9     5351.60     5226.78    968.72 o 
   1   6   9     1211.80     1250.55    269.11 o 
   2   6   9      934.05     1105.57    252.98 o 
   3   6   9      745.56      506.26    161.26 o 
   4   6   9      111.37      200.76    111.99 o 
   5   6   9     1754.32     1624.10    355.95 o 
   6   6   9     2193.14     2165.42    442.49 o 
   7   6   9        0.18      -85.95    228.13 o 
   8   6   9      750.80      755.09    183.15 o 
 -15   7   9      175.41       58.44    245.14 o 
 -14   7   9       34.01     -142.17    259.93 o 
 -13   7   9     1164.27     1411.36    345.30 o 
 -12   7   9      260.88       71.31    127.23 o 
 -11   7   9      111.05       32.55    117.02 o 
 -10   7   9      971.43     1038.40    448.12 o 
  -9   7   9      867.92      882.77    386.13 o 
  -8   7   9      939.10      840.75    347.07 o 
  -7   7   9     3839.02     3481.95   1236.20 o 
  -6   7   9      628.96      749.62    251.06 o 
  -5   7   9     1276.52     1095.80    301.95 o 
  -4   7   9     1041.48     1436.51    323.40 o 
  -3   7   9        1.51      167.62     97.05 o 
  -2   7   9     1896.24     1762.72    297.51 o 
  -1   7   9     1559.68     1418.46    246.32 o 
   0   7   9      233.78      292.33    108.59 o 
   1   7   9     2612.33     2433.79    452.41 o 
   2   7   9     1311.78     1176.88    247.51 o 
   3   7   9        3.60       67.17    101.34 o 
   4   7   9      209.66      366.30    125.45 o 
   5   7   9      496.13      597.98    162.74 o 
   6   7   9      381.91      544.87    152.23 o 
   7   7   9      627.61      725.36    172.06 o 
   8   7   9      307.45       38.32    136.25 o 
 -15   8   9      456.46      392.79    156.97 o 
 -14   8   9     2571.05     2546.96    495.31 o 
 -13   8   9      652.22      556.41    186.85 o 
 -12   8   9     1322.25     1243.45    413.35 o 
 -11   8   9     3330.47     3511.84   1321.27 o 
 -10   8   9      637.66      607.15    272.51 o 
  -9   8   9     4752.69     4626.73   1885.37 o 
  -8   8   9     3372.62     3050.70   1173.47 o 
  -7   8   9        3.83     -214.66    214.66 o 
  -6   8   9     7022.66     6337.08   1915.55 o 
  -5   8   9     6090.82     5944.00   1523.06 o 
  -4   8   9      213.50       55.92    196.32 o 
  -3   8   9     2588.68     2655.11    481.85 o 
  -2   8   9     5491.52     5542.63    861.76 o 
  -1   8   9      700.17      627.57    141.14 o 
   0   8   9     4365.41     4352.74    678.02 o 
   1   8   9      850.16      842.23    173.98 o 
   2   8   9     1360.58     1338.43    254.76 o 
   3   8   9     3495.33     3802.40    665.29 o 
   4   8   9        9.41     -215.55    215.55 o 
   5   8   9     1866.58     1401.60    266.44 o 
   6   8   9     3423.37     3440.83    543.24 o 
   7   8   9       36.79     -236.11    245.58 o 
 -15   9   9       67.00       75.30    230.94 o 
 -14   9   9       41.96     -136.25    136.25 o 
 -13   9   9       42.86      -14.35    246.47 o 
 -12   9   9      181.50      196.32    134.04 o 
 -11   9   9      267.03      362.01    178.12 o 
 -10   9   9      162.65       64.35    120.13 o 
  -9   9   9       31.64      -56.37    198.98 o 
  -8   9   9      229.47      210.37    127.67 o 
  -7   9   9     1182.12     1209.72    421.34 o 
  -6   9   9      178.06      145.28    108.29 o 
  -5   9   9        4.67      147.20    103.12 o 
  -4   9   9     1171.41     1156.02    268.51 o 
  -3   9   9       50.67       99.12     99.71 o 
  -2   9   9        7.35     -194.69    194.69 o 
  -1   9   9      324.80       99.42    203.27 o 
   0   9   9      184.34      284.64    107.85 o 
   1   9   9      388.09      553.60    129.45 o 
   2   9   9      231.66      286.12    112.58 o 
   3   9   9        0.02        0.00    103.86 o 
   4   9   9      343.10      426.66    129.01 o 
   5   9   9       63.54       92.46    113.62 o 
   6   9   9      123.64      158.00    120.57 o 
   7   9   9      189.62       45.12    231.08 o 
 -15  10   9      484.92      456.10    163.77 o 
 -14  10   9     2648.67     2745.65    545.90 o 
 -13  10   9      778.45      873.15    251.65 o 
 -12  10   9      808.07      946.68    319.85 o 
 -11  10   9     2192.55     2218.38    803.18 o 
 -10  10   9      137.89     -145.72    236.71 o 
  -9  10   9     6848.19     6810.20   2582.91 o 
  -8  10   9     3182.90     3261.97   1174.06 o 
  -7  10   9       24.26     -251.94    251.94 o 
  -6  10   9     5621.97     5685.54   1638.60 o 
  -5  10   9     8992.96     8634.91   2140.57 o 
  -4  10   9        4.25     -212.30    212.30 o 
  -3  10   9     2374.56     2205.81    402.40 o 
  -2  10   9     1822.83     1938.92    309.35 o 
  -1  10   9     3163.09     3415.08    473.41 o 
   0  10   9     5953.58     5791.03    766.34 o 
   1  10   9     1229.12     1007.04    178.86 o 
   2  10   9      656.52       33.73    231.82 o 
   3  10   9     3866.39     4041.91    556.56 o 
   4  10   9       22.52      -51.19    213.18 o 
   5  10   9     1362.79     1296.41    203.57 o 
   6  10   9     1996.68     2326.97    297.21 o 
   7  10   9       88.72      315.12    125.60 o 
 -14  11   9       59.45      -77.37    247.06 o 
 -13  11   9        4.39       29.88    223.10 o 
 -12  11   9       12.74       73.23    121.31 o 
 -11  11   9       17.24       42.61    120.72 o 
 -10  11   9      135.05      337.01    163.18 o 
  -9  11   9      107.57      -59.77    216.44 o 
  -8  11   9       66.18      126.79    118.06 o 
  -7  11   9      262.93      235.67    130.34 o 
  -6  11   9       53.16       42.90    204.60 o 
  -5  11   9        8.20     -192.03    215.40 o 
  -4  11   9       89.36      214.22    104.74 o 
  -3  11   9        5.86     -163.62    205.93 o 
  -2  11   9      338.80      224.13    109.03 o 
  -1  11   9       39.12       21.30    213.92 o 
   0  11   9       19.84      137.73    108.89 o 
   1  11   9       10.46       31.07    108.44 o 
   2  11   9      137.96      -23.23    208.89 o 
   3  11   9        0.31     -160.81    205.93 o 
   4  11   9       23.97     -157.71    216.88 o 
   5  11   9       66.72      161.40    115.84 o 
   6  11   9        3.89      -87.88    238.63 o 
   7  11   9       53.84      150.75    125.31 o 
 -14  12   9     2239.25     2643.42    542.95 o 
 -13  12   9      668.84      761.31    237.59 o 
 -12  12   9      374.60      355.65    163.18 o 
 -11  12   9     2267.75     2056.68    705.09 o 
 -10  12   9        1.51       42.02    114.51 o 
  -9  12   9     3009.82     2946.85   1036.63 o 
  -8  12   9     3783.00     3672.50   1221.41 o 
  -7  12   9       24.86     -195.13    225.91 o 
  -6  12   9     2779.95     3070.23    833.95 o 
  -5  12   9     2218.27     2525.51    600.35 o 
  -4  12   9      476.63      454.77    140.25 o 
  -3  12   9     3569.51     3683.45    628.60 o 
  -2  12   9     1536.31     1380.30    226.79 o 
  -1  12   9     1281.54     1237.98    194.99 o 
   0  12   9     5841.30     5720.02    656.42 o 
   1  12   9      969.41     1234.72    176.05 o 
   2  12   9      827.69      595.47    137.44 o 
   3  12   9     3988.20     4101.83    433.03 o 
   4  12   9      108.26       54.15    222.06 o 
   5  12   9     1065.75     1087.08    161.70 o 
   6  12   9     1207.40     1156.46    171.17 o 
 -14  13   9        1.59      -48.82    263.04 o 
 -13  13   9      223.17      635.71    204.46 o 
 -12  13   9      102.91      158.30    136.25 o 
 -11  13   9       13.83      -71.75    126.34 o 
 -10  13   9      222.29      397.96    179.31 o 
  -9  13   9      409.07      313.04    158.45 o 
  -8  13   9      140.76      241.44    138.33 o 
  -7  13   9     1159.10      980.26    309.94 o 
  -6  13   9      255.35       97.35    118.06 o 
  -5  13   9       22.34      -23.08    204.01 o 
  -4  13   9      575.61      672.69    170.72 o 
  -3  13   9      132.60       11.24    222.06 o 
  -2  13   9      324.75      349.88    119.54 o 
  -1  13   9       95.01      209.63    107.26 o 
   0  13   9        0.76       57.11    104.59 o 
   1  13   9      706.95      514.54    130.34 o 
   2  13   9      424.18      533.18    129.45 o 
   3  13   9       19.67     -145.13    231.68 o 
   4  13   9      356.34      -70.12    247.51 o 
   5  13   9      151.52      278.87    125.31 o 
   6  13   9      175.90     -268.96    268.96 o 
 -13  14   9      274.02     -194.10    286.86 o 
 -12  14   9      440.00      514.10    198.83 o 
 -11  14   9     1893.86     1794.68    578.75 o 
 -10  14   9       12.85      110.96    120.87 o 
  -9  14   9     1360.75     1028.19    351.36 o 
  -8  14   9     2219.14     2124.44    653.90 o 
  -7  14   9        5.09      235.67    126.93 o 
  -6  14   9     2151.18     1975.17    504.33 o 
  -5  14   9     2098.34     2332.89    516.32 o 
  -4  14   9       70.31     -152.82    215.26 o 
  -3  14   9     4862.98     4565.92    721.96 o 
  -2  14   9      675.87      808.21    154.45 o 
  -1  14   9      848.58      810.57    147.79 o 
   0  14   9     3055.31     3627.97    370.59 o 
   1  14   9      441.28      301.21    123.09 o 
   2  14   9     1014.88     1047.57    152.97 o 
   3  14   9     2035.01     2058.61    203.42 o 
   4  14   9      190.21      354.62    122.35 o 
   5  14   9     1489.67     1519.06    162.14 o 
 -13  15   9      397.15      508.03    184.78 o 
 -12  15   9      939.33     1093.44    335.98 o 
 -11  15   9       58.74     -240.70    240.70 o 
 -10  15   9      979.04      730.68    262.60 o 
  -9  15   9      483.52      485.25    194.25 o 
  -8  15   9      156.94      110.36    124.27 o 
  -7  15   9     1539.18     1687.27    459.21 o 
  -6  15   9       60.29      189.96    114.06 o 
  -5  15   9      419.29      490.43    151.94 o 
  -4  15   9     1926.94     1960.08    365.27 o 
  -3  15   9       34.68       88.17    109.48 o 
  -2  15   9      604.42      664.85    142.02 o 
  -1  15   9      456.80      433.76    126.79 o 
   0  15   9       11.81       65.09    108.89 o 
   1  15   9      606.39      536.58    131.37 o 
   2  15   9      338.21      535.55    122.20 o 
   3  15   9       53.37       84.77    221.47 o 
   4  15   9      869.76     1161.05    147.65 o 
   5  15   9       89.41       75.01    238.19 o 
 -12  16   9      204.03      130.48    276.65 o 
 -11  16   9      965.86     1086.78    341.45 o 
 -10  16   9        5.77      198.09    135.37 o 
  -9  16   9      577.14     1005.71    312.90 o 
  -8  16   9      934.41     1028.49    308.46 o 
  -7  16   9       56.23      215.70    129.45 o 
  -6  16   9     1013.68      920.49    241.44 o 
  -5  16   9      365.12      527.86    157.71 o 
  -4  16   9       34.32       89.21    223.69 o 
  -3  16   9     2123.23     2485.42    367.93 o 
  -2  16   9      441.11      343.52    121.31 o 
  -1  16   9      308.33      352.54    117.76 o 
   0  16   9     1120.62     1138.11    160.37 o 
   1  16   9      117.56     -121.76    223.69 o 
   2  16   9      694.47      675.06    135.22 o 
   3  16   9      737.74      718.26    137.14 o 
   4  16   9      140.95      374.44    127.97 o 
 -11  17   9       46.69       42.76    133.44 o 
 -10  17   9      974.84     1172.14    350.77 o 
  -9  17   9      907.42     1055.27    313.19 o 
  -8  17   9      158.16      196.91    128.12 o 
  -7  17   9     1941.59     1753.70    431.55 o 
  -6  17   9      253.03      312.01    135.96 o 
  -5  17   9      941.86     1045.36    229.01 o 
  -4  17   9     3079.81     3258.41    519.42 o 
  -3  17   9      229.12      280.94    125.16 o 
  -2  17   9      807.39      662.19    151.49 o 
  -1  17   9     1315.75     1359.44    177.68 o 
   0  17   9       40.61      -40.98    214.81 o 
   1  17   9      801.78      809.68    136.55 o 
   2  17   9      424.00       58.73    245.58 o 
   3  17   9      176.16      380.21    123.38 o 
   4  17   9     1602.93     1645.85    157.85 o 
 -11  18   9      144.93       97.49    282.42 o 
 -10  18   9        2.54      216.29    138.92 o 
  -9  18   9      116.41       69.83    130.19 o 
  -8  18   9      176.94      228.57    137.29 o 
  -7  18   9       10.79       56.96    244.10 o 
  -6  18   9      360.76      673.43    178.71 o 
  -5  18   9      697.02      660.71    172.50 o 
  -4  18   9      262.94      248.84    126.05 o 
  -3  18   9      296.13       82.55    243.22 o 
  -2  18   9      142.35      152.68    120.42 o 
  -1  18   9      202.64       56.22    239.81 o 
   0  18   9      521.55      459.80    127.23 o 
   1  18   9      122.81     -173.98    227.39 o 
   2  18   9       87.50     -252.24    252.24 o 
   3  18   9       98.80     -219.69    235.97 o 
 -10  19   9     1538.65     1754.29    456.84 o 
  -9  19   9      530.62      354.17    167.62 o 
  -8  19   9      385.02      478.74    164.36 o 
  -7  19   9     1672.09     1729.14    375.18 o 
  -6  19   9      405.18      556.11    160.52 o 
  -5  19   9      894.25     1055.86    213.18 o 
  -4  19   9     1764.65     1892.17    280.65 o 
  -3  19   9       87.99       42.90    120.57 o 
  -2  19   9     1162.86     1332.95    179.60 o 
  -1  19   9     1892.92     2120.60    203.42 o 
   0  19   9        3.47       64.95    118.65 o 
   1  19   9     1190.92     1282.51    160.07 o 
   2  19   9      671.18      647.69    130.48 o 
  -9  20   9      290.80      296.62    157.71 o 
  -8  20   9      122.39      -62.28    254.61 o 
  -7  20   9        0.03       46.90    129.89 o 
  -6  20   9       10.07       77.08    249.87 o 
  -5  20   9       85.65        7.99    123.83 o 
  -4  20   9       44.06      104.89    233.01 o 
  -3  20   9        0.90      -65.39    121.16 o 
  -2  20   9        0.82     -163.33    224.87 o 
  -1  20   9       53.38      -75.60    263.04 o 
   0  20   9       35.32      -61.84    255.20 o 
   1  20   9       27.72     -260.82    260.82 o 
  -7  21   9     1043.60     1054.23    227.98 o 
  -6  21   9      367.29      463.50    145.43 o 
  -5  21   9      625.86      745.33    160.07 o 
  -4  21   9     1365.75     1569.07    217.77 o 
  -3  21   9       93.41      -31.07    239.96 o 
  -2  21   9     1145.23     1568.18    171.76 o 
  -1  21   9     1492.47     1475.87    168.65 o 
   0  21   9        7.73      -80.33    223.39 o 
  -5  22   9       33.87      150.46    126.79 o 
  -4  22   9        9.02      -81.07    235.67 o 
  -3  22   9       53.48     -127.82    237.00 o 
 -16   0  10     1266.13     1326.30    883.95 o 
 -15   0  10     1034.92      749.03    370.45 o 
 -14   0  10     1941.48     1817.76    489.10 o 
 -13   0  10     2543.60     2704.37    628.16 o 
 -12   0  10        5.13        0.00    212.89 o 
 -11   0  10     4622.87     4654.54   2415.29 o 
 -10   0  10     5196.66     4719.04   2617.98 o 
  -9   0  10       11.00      -64.50    180.04 o 
  -8   0  10     3579.62     3322.77   1462.11 o 
  -7   0  10    10353.24     8583.13   3173.20 o 
  -6   0  10      156.53     -111.40    178.71 o 
  -5   0  10     3133.64     2919.48    553.01 o 
  -4   0  10     2799.96     2954.84    518.09 o 
  -3   0  10     2084.96     1772.34    409.65 o 
  -2   0  10     9937.04     9865.19   2774.50 o 
  -1   0  10     1518.67     1182.65    403.29 o 
   0   0  10       12.79     -110.66    202.98 o 
   1   0  10     8670.72     7918.43   3076.45 o 
   2   0  10      252.27      347.22    178.12 o 
   3   0  10     2871.32     2564.72   1056.60 o 
   4   0  10     3225.88     3103.08   1259.72 o 
   5   0  10       44.59      -13.02    236.41 o 
   6   0  10     3174.29     3149.53   1172.29 o 
   7   0  10     1782.78     1727.81    613.51 o 
 -16   1  10        4.63     -299.43    299.43 o 
 -15   1  10       36.32       29.00    225.46 o 
 -14   1  10      345.01      -27.67    270.73 o 
 -13   1  10       45.20      432.58    155.34 o 
 -12   1  10       32.79       26.19    221.17 o 
 -11   1  10      160.49      291.00    187.00 o 
 -10   1  10       17.48     -169.69    234.78 o 
  -9   1  10       18.64      -10.65    180.64 o 
  -8   1  10        4.38       20.56    190.55 o 
  -7   1  10      157.10     -129.74    213.92 o 
  -6   1  10     1615.24     1445.83    425.78 o 
  -5   1  10        1.72       18.20    189.51 o 
  -4   1  10       11.89      -90.98    190.55 o 
  -3   1  10       72.49       32.70     99.12 o 
  -2   1  10      115.55      -28.85    197.06 o 
  -1   1  10       29.80       44.68     99.71 o 
   0   1  10      103.48       50.45    206.97 o 
   1   1  10        4.60     -236.41    236.41 o 
   2   1  10      148.29        6.07    108.59 o 
   3   1  10      126.17      -67.76    121.02 o 
   4   1  10       14.19       86.10    116.58 o 
   5   1  10       27.23      122.05    118.80 o 
   6   1  10        1.46      138.03    130.78 o 
   7   1  10        9.54      205.05    141.58 o 
 -15   2  10      691.41      470.90    218.95 o 
 -14   2  10      787.67      699.91    203.72 o 
 -13   2  10     2534.98     2357.45    670.92 o 
 -12   2  10      673.22      639.55    293.81 o 
 -11   2  10     1190.31     1198.33    628.60 o 
 -10   2  10     4044.24     4099.17   2208.32 o 
  -9   2  10       11.37       43.64     97.20 o 
  -8   2  10     5467.19     5049.10   2195.01 o 
  -7   2  10     8799.95     8093.44   2952.91 o 
  -6   2  10       75.58      263.63    121.61 o 
  -5   2  10     4166.81     3977.71    848.30 o 
  -4   2  10     2804.58     2308.93    392.34 o 
  -3   2  10     2087.10     1865.40    343.52 o 
  -2   2  10     9685.22     9496.22   2088.64 o 
  -1   2  10     2242.92     2219.86    597.83 o 
   0   2  10      152.63      276.06    131.82 o 
   1   2  10     4866.46     5082.53   1673.96 o 
   2   2  10      277.99      548.86    218.51 o 
   3   2  10     2185.72     2116.01    765.45 o 
   4   2  10     3600.53     3816.60   1367.57 o 
   5   2  10       38.95       79.15    124.12 o 
   6   2  10     2332.25     2216.17    754.65 o 
   7   2  10     1533.55     1467.14    485.40 o 
 -15   3  10      251.07      461.13    199.28 o 
 -14   3  10      692.47      528.15    182.41 o 
 -13   3  10      131.80     -278.87    278.87 o 
 -12   3  10      182.51      243.07    154.01 o 
 -11   3  10      526.27      544.72    300.47 o 
 -10   3  10      492.96      618.54    345.44 o 
  -9   3  10     1006.03     1013.70    512.47 o 
  -8   3  10       38.60      254.16    143.80 o 
  -7   3  10      475.96      646.80    255.05 o 
  -6   3  10     2969.66     2708.22    806.13 o 
  -5   3  10       91.85      126.79     98.97 o 
  -4   3  10      273.89      392.34    115.10 o 
  -3   3  10     1766.46     1475.13    264.08 o 
  -2   3  10      688.77      817.53    192.77 o 
  -1   3  10      322.96       69.38    223.98 o 
   0   3  10      259.65     -220.29    220.29 o 
   1   3  10      117.74      171.61    110.96 o 
   2   3  10     1388.71     1306.92    434.65 o 
   3   3  10      731.94      708.94    264.08 o 
   4   3  10        8.00      128.71    121.31 o 
   5   3  10      436.57      -53.26    259.34 o 
   6   3  10      173.80      421.49    178.57 o 
   7   3  10      151.80       30.62    248.10 o 
 -15   4  10      439.97      417.34    176.35 o 
 -14   4  10      268.16      284.34    146.31 o 
 -13   4  10     2108.18     2003.87    640.14 o 
 -12   4  10       29.12     -132.26    238.78 o 
 -11   4  10     1317.76     1626.47    825.37 o 
 -10   4  10     1261.47     1478.68    777.43 o 
  -9   4  10      108.77      100.30    208.89 o 
  -8   4  10     4263.76     3548.08   1529.57 o 
  -7   4  10     2150.22     1870.87    691.48 o 
  -6   4  10        0.61       74.27     99.71 o 
  -5   4  10     6604.50     5927.28   1382.96 o 
  -4   4  10     2250.97     2099.59    388.49 o 
  -3   4  10     1712.46     1700.00    291.00 o 
  -2   4  10     5884.46     5954.50   1068.58 o 
  -1   4  10     2014.16     1942.62    430.36 o 
   0   4  10     1522.28     1827.82    465.87 o 
   1   4  10     3108.01     2915.49    810.13 o 
   2   4  10      704.53      655.09    223.39 o 
   3   4  10     2431.59     2293.98    709.53 o 
   4   4  10     2872.70     2981.32    925.37 o 
   5   4  10       68.34       32.84    118.35 o 
   6   4  10     1148.88     1054.82    336.72 o 
   7   4  10     1971.13     2219.12    630.82 o 
 -15   5  10      414.87      635.26    214.66 o 
 -14   5  10      800.02      784.68    228.13 o 
 -13   5  10        0.24      -69.68    225.17 o 
 -12   5  10      852.93     1156.61    509.51 o 
 -11   5  10     1328.33     1225.25    617.80 o 
 -10   5  10      388.74      445.16    251.80 o 
  -9   5  10     3798.46     3576.64   1721.15 o 
  -8   5  10     1319.87     1011.62    446.34 o 
  -7   5  10      508.27      424.15    187.59 o 
  -6   5  10     5347.83     5018.48   1511.82 o 
  -5   5  10       80.86      -17.16    100.75 o 
  -4   5  10     2057.37     1974.28    384.80 o 
  -3   5  10     2545.89     2604.66    427.70 o 
  -2   5  10      505.40      545.16    138.77 o 
  -1   5  10     1531.36     1552.80    322.51 o 
   0   5  10     1609.17     1536.37    363.64 o 
   1   5  10        8.39     -189.66    231.97 o 
   2   5  10     1282.32     1225.40    349.73 o 
   3   5  10     1011.14      992.54    303.13 o 
   4   5  10      280.10      276.65    143.21 o 
   5   5  10     1448.72     1186.94    358.61 o 
   6   5  10      466.79      305.20    152.68 o 
 -15   6  10      182.17     -312.45    312.45 o 
 -14   6  10       21.00       69.38    127.67 o 
 -13   6  10      995.32     1057.78    374.29 o 
 -12   6  10        2.26       40.83    225.46 o 
 -11   6  10      813.94      645.47    337.16 o 
 -10   6  10      852.04      716.93    377.10 o 
  -9   6  10        3.33      -34.32    110.96 o 
  -8   6  10     2698.90     2285.40    973.16 o 
  -7   6  10      524.57      685.86    272.06 o 
  -6   6  10       29.02      190.70    116.43 o 
  -5   6  10     2990.39     2915.49    725.21 o 
  -4   6  10      377.85      376.96    126.64 o 
  -3   6  10     1450.50     1450.86    260.23 o 
  -2   6  10     3602.30     3512.58    567.65 o 
  -1   6  10     2085.07     1923.98    362.75 o 
   0   6  10     1690.83     1684.32    364.53 o 
   1   6  10     1062.37      839.72    226.79 o 
   2   6  10      543.51      366.16    147.79 o 
   3   6  10     1599.54     1635.94    437.17 o 
   4   6  10     2471.05     2713.69    713.82 o 
   5   6  10       73.08       82.40    235.97 o 
   6   6  10      366.72      217.62    143.21 o 
 -15   7  10     1142.36     1367.13    360.39 o 
 -14   7  10      983.92      804.65    245.14 o 
 -13   7  10       25.99     -230.94    269.40 o 
 -12   7  10     2689.96     2920.52   1232.21 o 
 -11   7  10     1487.40     1397.31    674.02 o 
 -10   7  10      150.60      345.44    201.35 o 
  -9   7  10     4132.14     3997.09   1852.97 o 
  -8   7  10     1712.31     1525.13    646.65 o 
  -7   7  10      684.99      675.95    268.22 o 
  -6   7  10     3549.68     3459.76   1061.33 o 
  -5   7  10      910.78      788.97    227.83 o 
  -4   7  10     2832.82     3036.06    619.58 o 
  -3   7  10     5101.77     4827.63    806.87 o 
  -2   7  10      572.31      225.91    115.10 o 
  -1   7  10     4007.19     3929.48    660.26 o 
   0   7  10     2823.20     2950.99    566.02 o 
   1   7  10       48.55      -34.03    205.49 o 
   2   7  10     1791.60     1834.03    425.92 o 
   3   7  10     1137.08     1204.24    304.46 o 
   4   7  10      119.90     -105.93    227.68 o 
   5   7  10     1648.83     1402.78    354.91 o 
   6   7  10      426.91      484.80    168.06 o 
 -15   8  10      229.84      109.03    260.23 o 
 -14   8  10       21.05     -247.06    262.00 o 
 -13   8  10      383.27       29.44    260.38 o 
 -12   8  10       27.89       76.78    129.30 o 
 -11   8  10      489.17      633.78    318.52 o 
 -10   8  10      248.31       86.84    235.38 o 
  -9   8  10       21.35     -363.94    363.94 o 
  -8   8  10       55.44      304.91    161.70 o 
  -7   8  10       90.81     -221.47    230.35 o 
  -6   8  10        4.00      188.63    118.65 o 
  -5   8  10     1007.83      993.72    271.32 o 
  -4   8  10      172.35      303.72    120.13 o 
  -3   8  10      157.15      205.05    109.18 o 
  -2   8  10     1091.37     1052.60    197.80 o 
  -1   8  10      674.81      629.34    146.46 o 
   0   8  10      503.26      427.26    139.95 o 
   1   8  10      820.28      487.32    151.79 o 
   2   8  10      259.45      194.84    118.95 o 
   3   8  10      326.65      276.35    134.48 o 
   4   8  10      371.80      349.29    142.76 o 
   5   8  10        0.62      104.00    118.95 o 
   6   8  10       82.26      -44.68    246.62 o 
 -14   9  10     1376.87     1439.18    396.63 o 
 -13   9  10        2.51     -104.59    247.80 o 
 -12   9  10     3452.54     3693.51   1505.01 o 
 -11   9  10     1443.41     1203.65    558.04 o 
 -10   9  10      568.14      435.69    232.71 o 
  -9   9  10     4404.95     4297.11   1897.35 o 
  -8   9  10     1250.22     1174.95    487.76 o 
  -7   9  10     1633.39     1446.13    529.34 o 
  -6   9  10     3612.77     3647.94   1115.04 o 
  -5   9  10     1247.57     1651.32    432.58 o 
  -4   9  10     1675.45     1753.26    386.28 o 
  -3   9  10     3364.86     3299.54    585.40 o 
  -2   9  10       57.46      411.13    113.47 o 
  -1   9  10     3760.17     3800.18    579.93 o 
   0   9  10     4079.88     3960.84    638.66 o 
   1   9  10      128.94     -166.29    230.49 o 
   2   9  10     3462.14     3373.81    627.42 o 
   3   9  10     2134.53     2519.74    493.68 o 
   4   9  10       72.46       68.64    215.40 o 
   5   9  10     2786.51     2871.99    558.63 o 
   6   9  10      740.10      603.01    177.38 o 
 -14  10  10      105.59       63.32    285.23 o 
 -13  10  10       25.25      257.71    153.12 o 
 -12  10  10       13.30       72.79    257.86 o 
 -11  10  10      163.94      165.84    142.47 o 
 -10  10  10      128.59      -64.95    238.04 o 
  -9  10  10       29.05      266.29    162.88 o 
  -8  10  10        6.35      -89.80    113.77 o 
  -7  10  10      263.58      391.01    180.04 o 
  -6  10  10       18.49     -227.83    227.83 o 
  -5  10  10        1.87      -11.39    230.20 o 
  -4  10  10      181.90      228.57    118.95 o 
  -3  10  10       26.71       32.84    197.21 o 
  -2  10  10        0.43       30.92    107.70 o 
  -1  10  10        8.26       80.33    205.64 o 
   0  10  10        7.99     -246.03    246.03 o 
   1  10  10      295.57      210.08    117.91 o 
   2  10  10        3.80       24.85    218.95 o 
   3  10  10       19.95     -241.14    241.14 o 
   4  10  10       66.48      -98.09    230.49 o 
   5  10  10       36.21       44.09    216.73 o 
 -14  11  10     1821.73     1973.25    535.40 o 
 -13  11  10       15.55      -67.91    140.84 o 
 -12  11  10     2412.12     2920.37   1139.15 o 
 -11  11  10     1811.63     1890.69    809.98 o 
 -10  11  10      248.22      447.23    225.46 o 
  -9  11  10     1911.87     2209.51    927.74 o 
  -8  11  10      699.17      662.78    282.86 o 
  -7  11  10     1655.39     1657.24    581.56 o 
  -6  11  10     4727.45     4704.25   1402.93 o 
  -5  11  10     1301.74     1245.37    338.05 o 
  -4  11  10     1147.23     1155.87    273.69 o 
  -3  11  10     4977.17     4723.48    845.19 o 
  -2  11  10       92.25       72.64    107.55 o 
  -1  11  10     2521.75     2648.45    392.05 o 
   0  11  10     3910.45     4114.26    579.78 o 
   1  11  10      183.61     -259.19    259.19 o 
   2  11  10     3543.67     3616.58    550.05 o 
   3  11  10     1350.91     1451.16    256.53 o 
   4  11  10       26.99      100.45    231.38 o 
   5  11  10     2042.32     1903.12    317.33 o 
 -13  12  10       85.45      -63.76    272.36 o 
 -12  12  10       25.73       37.58    135.37 o 
 -11  12  10      142.49      205.64    150.16 o 
 -10  12  10       89.08      -29.88    121.76 o 
  -9  12  10        0.13      218.95    146.46 o 
  -8  12  10      402.87      489.83    218.51 o 
  -7  12  10        8.94      -20.42    118.95 o 
  -6  12  10       62.74       72.79    223.69 o 
  -5  12  10       55.91     -194.40    232.42 o 
  -4  12  10       35.79     -167.91    215.99 o 
  -3  12  10      114.81      224.28    120.72 o 
  -2  12  10      371.73      291.15    116.87 o 
  -1  12  10      492.14      484.51    131.67 o 
   0  12  10       34.23     -198.98    204.31 o 
   1  12  10       10.59     -229.31    229.31 o 
   2  12  10       97.67      224.58    126.34 o 
   3  12  10      170.85      125.90    123.68 o 
   4  12  10      148.32      261.86    129.45 o 
   5  12  10        3.99        0.00    263.04 o 
 -13  13  10       34.46      -16.42    270.59 o 
 -12  13  10     1420.87     1373.19    524.45 o 
 -11  13  10     1604.78     1846.61    738.82 o 
 -10  13  10      299.08      342.48    186.11 o 
  -9  13  10     3037.22     2811.33   1095.66 o 
  -8  13  10     1022.30      918.72    356.84 o 
  -7  13  10      966.34      946.38    335.09 o 
  -6  13  10     2695.85     2972.74    855.69 o 
  -5  13  10      228.44      229.61    132.70 o 
  -4  13  10     1315.10     1127.17    265.85 o 
  -3  13  10     3552.22     3623.39    646.95 o 
  -2  13  10       24.95      -12.43    212.74 o 
  -1  13  10     1975.81     2333.63    332.87 o 
   0  13  10     3034.83     3073.64    397.37 o 
   1  13  10       26.57       80.04    211.70 o 
   2  13  10     1631.49     1740.24    249.43 o 
   3  13  10      785.63      774.33    162.74 o 
   4  13  10      160.90     -167.32    256.38 o 
 -12  14  10       37.03     -224.72    274.43 o 
 -11  14  10      177.78      213.48    158.74 o 
 -10  14  10      632.81      874.93    360.53 o 
  -9  14  10        0.64     -101.34    131.67 o 
  -8  14  10      546.64      927.15    345.00 o 
  -7  14  10      584.32      614.99    231.38 o 
  -6  14  10       47.01     -104.00    243.66 o 
  -5  14  10      632.66      898.15    246.32 o 
  -4  14  10      700.47      649.02    181.38 o 
  -3  14  10        7.98       48.23    114.51 o 
  -2  14  10      714.27      814.42    169.39 o 
  -1  14  10      104.13      129.01    122.50 o 
   0  14  10      644.38      609.22    149.42 o 
   1  14  10      701.37      807.47    154.75 o 
   2  14  10      194.09      317.78    127.38 o 
   3  14  10      253.45      454.03    133.30 o 
   4  14  10      324.13       31.81    261.26 o 
 -12  15  10      718.64      585.40    247.65 o 
 -11  15  10      814.86     1111.49    427.85 o 
 -10  15  10      146.65       59.32    246.47 o 
  -9  15  10     2227.95     2208.92    796.81 o 
  -8  15  10      795.09     1035.00    367.34 o 
  -7  15  10      340.36     -110.51    263.63 o 
  -6  15  10     2508.57     2519.74    685.27 o 
  -5  15  10      334.77       26.78    250.17 o 
  -4  15  10      610.03      542.06    164.07 o 
  -3  15  10     1308.31     1537.71    288.49 o 
  -2  15  10        3.32       36.54    114.36 o 
  -1  15  10     1691.88     1529.72    232.12 o 
   0  15  10     1423.65     1284.43    197.80 o 
   1  15  10        0.08      -99.71    220.43 o 
   2  15  10      879.62      855.40    166.73 o 
   3  15  10      562.19      401.66    141.73 o 
 -11  16  10      326.18      552.86    234.93 o 
 -10  16  10     1445.38     1491.25    542.80 o 
  -9  16  10      157.24      244.84    151.79 o 
  -8  16  10      592.68      284.20    162.59 o 
  -7  16  10     1356.88     1496.43    451.52 o 
  -6  16  10        2.63      -84.77    227.53 o 
  -5  16  10     1243.53     1615.97    382.28 o 
  -4  16  10      701.40      917.83    216.29 o 
  -3  16  10       95.11     -116.58    127.38 o 
  -2  16  10     1383.45     1566.11    251.35 o 
  -1  16  10      463.36     -141.14    277.69 o 
   0  16  10       86.94      202.38    117.02 o 
   1  16  10      966.14     1238.57    173.09 o 
   2  16  10      145.65       67.17    133.44 o 
 -10  17  10        9.65     -126.64    256.68 o 
  -9  17  10     1120.04     1071.25    373.40 o 
  -8  17  10      141.36      -29.44    250.17 o 
  -7  17  10      179.83       95.87    132.41 o 
  -6  17  10      565.96      702.43    219.69 o 
  -5  17  10      248.12     -215.99    264.22 o 
  -4  17  10      218.45      321.63    137.14 o 
  -3  17  10      670.38      593.99    160.81 o 
  -2  17  10      142.66       77.97    127.23 o 
  -1  17  10      513.14       58.73    252.83 o 
   0  17  10      334.10      290.41    137.44 o 
   1  17  10       36.89      -61.25    234.64 o 
   2  17  10      193.32      199.43    133.15 o 
  -9  18  10      160.93       95.42    263.19 o 
  -8  18  10      727.41      931.44    300.62 o 
  -7  18  10     1494.87     1364.32    385.39 o 
  -6  18  10        1.88      -37.13    130.34 o 
  -5  18  10      999.26      921.82    234.93 o 
  -4  18  10      649.83      911.76    202.09 o 
  -3  18  10      270.26      381.39    144.54 o 
  -2  18  10     2111.45     2075.32    293.07 o 
  -1  18  10      358.85      121.46    267.03 o 
   0  18  10      244.21      240.41    123.38 o 
   1  18  10     1209.91     1333.69    176.05 o 
  -8  19  10       26.42      177.53    133.15 o 
  -7  19  10       19.03     -252.24    283.46 o 
  -6  19  10      116.02      124.57    133.59 o 
  -5  19  10       46.07      135.51    131.96 o 
  -4  19  10       38.21      173.09    139.21 o 
  -3  19  10      111.10     -108.29    247.95 o 
  -2  19  10       50.13     -122.79    273.54 o 
  -1  19  10       80.06      326.95    132.85 o 
   0  19  10       32.06       34.91    128.71 o 
  -7  20  10     1079.06     1240.49    323.70 o 
  -6  20  10       10.35       65.39    236.26 o 
  -5  20  10      992.70     1297.30    269.25 o 
  -4  20  10      629.82      810.87    183.74 o 
  -3  20  10      282.52       47.93    267.92 o 
  -2  20  10     1919.71     2092.93    263.19 o 
 -15   1  11      170.32      -15.24    255.79 o 
 -14   1  11     1630.07     1745.42    531.11 o 
 -13   1  11     1954.17     1933.45    854.36 o 
 -12   1  11      613.08      655.38    387.31 o 
 -11   1  11     3095.00     3061.06   1824.86 o 
 -10   1  11     3012.82     2701.86   1503.83 o 
  -9   1  11     1437.65     1430.30    695.62 o 
  -8   1  11     3003.00     2581.58   1054.38 o 
  -7   1  11     1173.85     1279.10    434.06 o 
  -6   1  11      581.97      521.49    156.97 o 
  -5   1  11     5711.59     5187.43    722.55 o 
  -4   1  11       36.56        0.00    193.66 o 
  -3   1  11     1691.80     1601.02    321.92 o 
  -2   1  11     4346.43     4654.39   1179.83 o 
  -1   1  11       56.13     -158.59    219.69 o 
   0   1  11     3930.24     3728.43   1327.78 o 
   1   1  11     2615.84     2404.05    950.52 o 
   2   1  11       95.73       60.51    121.61 o 
   3   1  11     4344.41     4348.30   1877.68 o 
   4   1  11      962.62      959.11    437.91 o 
   5   1  11      212.37     -219.55    258.75 o 
 -15   2  11      187.16       47.34    257.12 o 
 -14   2  11      524.32      238.04    161.70 o 
 -13   2  11       67.37     -325.03    325.03 o 
 -12   2  11       49.28      111.55    250.02 o 
 -11   2  11        3.73       39.50    220.58 o 
 -10   2  11      426.19      519.72    307.72 o 
  -9   2  11      421.08      474.74    255.50 o 
  -8   2  11       20.26       45.71    205.05 o 
  -7   2  11      231.59      257.86    131.96 o 
  -6   2  11      257.97      -95.87    216.73 o 
  -5   2  11      179.07      -15.83    101.49 o 
  -4   2  11       47.70      -94.83    210.23 o 
  -3   2  11      435.77      427.70    126.64 o 
  -2   2  11      418.19      460.25    154.01 o 
  -1   2  11     1565.78     1380.74    402.70 o 
   0   2  11      498.58      279.46    150.31 o 
   1   2  11      115.97      133.59    127.53 o 
   2   2  11      900.48      993.28    404.47 o 
   3   2  11       27.75      221.32    149.27 o 
   4   2  11        3.59      -14.05    234.93 o 
   5   2  11      283.20      -29.44    250.91 o 
 -15   3  11       77.70      209.04    145.57 o 
 -14   3  11     1111.19      935.58    336.57 o 
 -13   3  11     1443.85     1594.51    727.87 o 
 -12   3  11       35.82     -333.46    333.46 o 
 -11   3  11     2402.97     2083.17   1213.71 o 
 -10   3  11     1246.22      995.35    559.37 o 
  -9   3  11      428.39      441.75    241.29 o 
  -8   3  11     3559.16     3267.59   1327.92 o 
  -7   3  11     1425.62     1166.52    404.77 o 
  -6   3  11      895.50      792.52    227.24 o 
  -5   3  11     5512.30     5354.60    916.94 o 
  -4   3  11      554.93      569.13    123.98 o 
  -3   3  11     3440.38     3539.06    517.20 o 
  -2   3  11     3286.32     3030.58    601.68 o 
  -1   3  11       12.20       22.64    218.66 o 
   0   3  11     2811.36     2615.90    775.07 o 
   1   3  11     2453.04     2361.89    788.53 o 
   2   3  11       78.23      121.90    125.31 o 
   3   3  11     3182.34     2938.71   1107.34 o 
   4   3  11     1007.40      862.35    357.57 o 
   5   3  11      294.20      414.09    202.24 o 
 -15   4  11      455.53      224.28    158.89 o 
 -14   4  11      223.84      278.57    163.33 o 
 -13   4  11      602.02      538.36    277.39 o 
 -12   4  11     1061.39     1237.68    682.01 o 
 -11   4  11       34.44      171.02    153.86 o 
 -10   4  11      836.54      794.45    450.63 o 
  -9   4  11     1271.83     1221.11    600.79 o 
  -8   4  11       21.43     -116.13    216.44 o 
  -7   4  11      472.61      400.63    176.05 o 
  -6   4  11      448.96      433.03    152.23 o 
  -5   4  11      703.63      599.46    156.08 o 
  -4   4  11     1012.20     1191.82    194.54 o 
  -3   4  11      672.28      761.90    154.16 o 
  -2   4  11      792.17      954.96    203.12 o 
  -1   4  11     2722.68     2662.21    600.79 o 
   0   4  11      578.29      447.08    168.36 o 
   1   4  11      444.42      509.36    194.54 o 
   2   4  11     1842.27     1722.19    579.34 o 
   3   4  11      112.22     -301.06    301.06 o 
   4   4  11       87.28     -243.81    246.17 o 
   5   4  11     1056.24     1137.67    425.78 o 
 -14   5  11      839.32      825.37    314.38 o 
 -13   5  11      534.10      776.84    373.40 o 
 -12   5  11        2.52      -28.55    244.55 o 
 -11   5  11     2389.39     2167.34   1222.74 o 
 -10   5  11      399.13      334.64    218.36 o 
  -9   5  11       45.27      -12.43    222.06 o 
  -8   5  11     2872.52     2782.49   1148.62 o 
  -7   5  11      635.53      513.95    211.56 o 
  -6   5  11      550.93      557.89    190.55 o 
  -5   5  11     1493.24     1375.27    299.29 o 
  -4   5  11       62.50      -11.10    212.89 o 
  -3   5  11     3957.69     4017.35    538.51 o 
  -2   5  11     1334.05     1432.81    256.38 o 
  -1   5  11        0.52     -150.31    222.80 o 
   0   5  11     1695.81     1641.56    412.76 o 
   1   5  11     1959.54     2015.26    567.80 o 
   2   5  11        0.44       75.89    224.72 o 
   3   5  11      767.54      732.02    267.48 o 
   4   5  11      866.74     1078.35    377.84 o 
   5   5  11      130.78     -292.48    292.48 o 
 -14   6  11      142.04       77.37    136.85 o 
 -13   6  11      613.56      716.78    347.96 o 
 -12   6  11     2476.54     2919.78   1530.46 o 
 -11   6  11      398.98       27.07    247.06 o 
 -10   6  11      784.32      633.19    360.39 o 
  -9   6  11     2307.23     2122.96   1026.12 o 
  -8   6  11      252.17       59.03    226.50 o 
  -7   6  11     2600.58     2469.44    854.66 o 
  -6   6  11     1415.27     1309.28    380.21 o 
  -5   6  11      211.91      -67.17    225.17 o 
  -4   6  11     5059.87     4778.07    762.49 o 
  -3   6  11     4592.14     4846.12    657.45 o 
  -2   6  11        3.91     -172.65    217.03 o 
  -1   6  11     1904.54     2121.48    403.58 o 
   0   6  11      243.44      372.66    143.36 o 
   1   6  11     1547.23     1606.94    420.15 o 
   2   6  11     1884.66     1942.47    550.64 o 
   3   6  11       88.70      -82.70    256.23 o 
   4   6  11     1709.54     1762.43    549.90 o 
   5   6  11     2321.97     2224.60    688.82 o 
 -14   7  11      302.54      444.27    201.94 o 
 -13   7  11      479.21      441.46    240.70 o 
 -12   7  11       18.47       11.98    133.74 o 
 -11   7  11      897.48      948.45    528.45 o 
 -10   7  11       58.88      309.20    197.80 o 
  -9   7  11       17.65      -27.96    114.06 o 
  -8   7  11     1161.45      799.03    353.14 o 
  -7   7  11      505.12       59.77    235.08 o 
  -6   7  11      702.51      603.31    205.64 o 
  -5   7  11      789.92      690.74    195.43 o 
  -4   7  11      334.36      327.54    132.41 o 
  -3   7  11     1818.92     1760.36    277.69 o 
  -2   7  11      970.79     1066.22    194.10 o 
  -1   7  11      285.19      189.96    120.87 o 
   0   7  11       79.35     -273.99    273.99 o 
   1   7  11      520.41      281.83    140.54 o 
   2   7  11      223.75       50.00    125.01 o 
   3   7  11      857.64      621.80    215.70 o 
   4   7  11      644.40      501.52    196.61 o 
   5   7  11       71.76       76.63    247.06 o 
 -14   8  11       64.53      340.12    180.19 o 
 -13   8  11      681.88      850.07    396.04 o 
 -12   8  11     3095.43     3468.79   1741.13 o 
 -11   8  11      128.94        0.00    246.91 o 
 -10   8  11     1990.18     2281.85   1179.09 o 
  -9   8  11     3891.27     3703.13   1749.26 o 
  -8   8  11      219.41     -220.43    228.87 o 
  -7   8  11     3484.96     3253.09   1145.07 o 
  -6   8  11     2492.80     2617.53    761.31 o 
  -5   8  11       38.81       47.93    119.54 o 
  -4   8  11     4267.11     4270.78    779.36 o 
  -3   8  11     1220.69     1198.33    216.88 o 
  -2   8  11      108.79     -234.78    234.78 o 
  -1   8  11     2412.16     2786.33    451.07 o 
   0   8  11      498.36      618.69    164.66 o 
   1   8  11     1010.62     1006.45    243.51 o 
   2   8  11     1753.61     1827.38    436.87 o 
   3   8  11      351.43      364.82    153.42 o 
   4   8  11     1724.83     1848.53    488.36 o 
 -14   9  11       53.33      103.41    143.95 o 
 -13   9  11       78.75       94.53    244.55 o 
 -12   9  11        8.81      103.86    136.99 o 
 -11   9  11       74.45       85.36    133.89 o 
 -10   9  11       13.75     -164.07    259.19 o 
  -9   9  11      118.52      191.44    150.31 o 
  -8   9  11      285.89      379.03    194.40 o 
  -7   9  11       78.41      228.13    140.99 o 
  -6   9  11       69.56       61.10    240.26 o 
  -5   9  11       36.45     -258.75    258.75 o 
  -4   9  11       16.22      149.42    119.68 o 
  -3   9  11       82.03      142.02    118.21 o 
  -2   9  11      258.09      388.94    130.04 o 
  -1   9  11       23.27      143.06    113.47 o 
   0   9  11        3.27       90.10    221.02 o 
   1   9  11       12.15     -258.01    258.01 o 
   2   9  11       65.80      413.94    148.09 o 
   3   9  11       27.37      109.62    123.68 o 
   4   9  11       66.50       90.98    247.65 o 
 -13  10  11      535.62      560.85    275.17 o 
 -12  10  11     1997.24     1685.35    815.16 o 
 -11  10  11       81.92     -101.19    254.76 o 
 -10  10  11     2611.43     2323.72   1149.36 o 
  -9  10  11     4428.86     4588.11   2099.44 o 
  -8  10  11      111.18      -38.46    236.71 o 
  -7  10  11     3293.29     3676.20   1299.08 o 
  -6  10  11     2274.59     2449.03    733.20 o 
  -5  10  11       50.08      230.05    129.01 o 
  -4  10  11     3070.48     2995.82    604.93 o 
  -3  10  11     1925.76     1680.91    302.10 o 
  -2  10  11      106.98      192.92    117.02 o 
  -1  10  11     3392.92     3647.20    538.21 o 
   0  10  11      704.64      629.20    167.32 o 
   1  10  11     1132.88     1238.12    253.28 o 
   2  10  11     2455.43     2216.91    444.86 o 
   3  10  11      504.83      653.75    185.96 o 
   4  10  11     1223.91     1128.94    275.17 o 
 -13  11  11        1.82      -32.84    283.46 o 
 -12  11  11       44.90      193.36    157.71 o 
 -11  11  11      125.67       14.79    256.23 o 
 -10  11  11       37.41      114.65    237.00 o 
  -9  11  11        2.32     -111.25    258.60 o 
  -8  11  11       73.49      -66.57    235.08 o 
  -7  11  11       23.62       39.80    214.07 o 
  -6  11  11       76.43      148.09    126.93 o 
  -5  11  11       62.10      113.18    120.57 o 
  -4  11  11       62.53     -113.18    226.94 o 
  -3  11  11       82.95      100.90    236.56 o 
  -2  11  11        0.52       77.52    209.93 o 
  -1  11  11        0.11      143.95    119.24 o 
   0  11  11       51.74     -108.44    250.17 o 
   1  11  11      142.10      284.94    127.82 o 
   2  11  11       35.89      192.92    127.38 o 
   3  11  11       19.65      187.15    127.97 o 
 -12  12  11     1418.60     1423.05    654.20 o 
 -11  12  11      238.04      301.21    192.92 o 
 -10  12  11     1242.65     1416.39    670.47 o 
  -9  12  11     2599.09     2686.47   1180.72 o 
  -8  12  11        3.49       11.24    121.90 o 
  -7  12  11     2533.71     2445.62    859.98 o 
  -6  12  11     2751.53     2572.56    776.10 o 
  -5  12  11      548.19      652.72    200.76 o 
  -4  12  11     4036.66     4500.68    936.77 o 
  -3  12  11     2270.93     2111.42    386.57 o 
  -2  12  11       74.83      -50.74    124.12 o 
  -1  12  11     3147.28     3484.62    497.97 o 
   0  12  11      825.62      948.60    185.22 o 
   1  12  11      475.06      221.02    138.92 o 
   2  12  11     2204.06     2118.38    363.20 o 
   3  12  11      215.12      270.29    135.22 o 
 -12  13  11        3.10       81.07    144.83 o 
 -11  13  11      518.62      584.07    300.17 o 
 -10  13  11      122.89     -286.27    292.63 o 
  -9  13  11       53.79       57.25    246.32 o 
  -8  13  11      515.40      465.42    226.05 o 
  -7  13  11      162.33     -125.90    247.51 o 
  -6  13  11      127.16      138.33    130.34 o 
  -5  13  11       38.61       68.94    231.53 o 
  -4  13  11        9.80        0.00    238.33 o 
  -3  13  11      557.11      650.65    171.32 o 
  -2  13  11      214.78      183.15    126.19 o 
  -1  13  11       10.12      126.05    123.83 o 
   0  13  11      117.98       70.72    232.27 o 
   1  13  11      534.69      666.33    160.07 o 
   2  13  11       11.16      121.76    248.99 o 
 -11  14  11      198.33       95.42    247.21 o 
 -10  14  11      753.12      890.16    411.87 o 
  -9  14  11     1182.46     1336.80    567.36 o 
  -8  14  11        2.97      320.89    173.39 o 
  -7  14  11      936.29      827.59    310.97 o 
  -6  14  11      537.75      350.92    170.28 o 
  -5  14  11      818.58      852.74    250.02 o 
  -4  14  11     3084.70     3105.89    663.37 o 
  -3  14  11     2408.76     2249.45    420.75 o 
  -2  14  11       73.20     -127.53    251.94 o 
  -1  14  11     2038.28     2197.67    325.47 o 
   0  14  11      415.99      314.38    137.29 o 
   1  14  11      518.73      431.84    148.68 o 
   2  14  11     1751.56     1966.59    293.22 o 
 -11  15  11      281.94      513.36    253.28 o 
 -10  15  11      337.18       31.51    254.61 o 
  -9  15  11      211.54     -106.52    250.17 o 
  -8  15  11     1546.55     1826.64    682.16 o 
  -7  15  11      587.15      528.45    222.50 o 
  -6  15  11      237.85      437.76    180.34 o 
  -5  15  11     1189.38     1264.90    339.38 o 
  -4  15  11      249.59      325.62    149.42 o 
  -3  15  11      576.50      811.31    194.10 o 
  -2  15  11      982.04      888.83    193.95 o 
  -1  15  11        8.98      -29.74    244.25 o 
   0  15  11      433.93      538.06    147.05 o 
   1  15  11      564.59      309.35    151.05 o 
 -10  16  11      271.95      181.38    161.70 o 
  -9  16  11      551.00      739.56    314.67 o 
  -8  16  11        4.13     -331.39    331.39 o 
  -7  16  11      971.31     1182.05    400.03 o 
  -6  16  11      819.14      822.56    265.11 o 
  -5  16  11       48.50      168.36    143.21 o 
  -4  16  11     1629.80     1568.03    353.58 o 
  -3  16  11     1193.84     1098.91    239.22 o 
  -2  16  11       49.46     -119.98    248.69 o 
  -1  16  11      860.03     1012.07    193.51 o 
   0  16  11      319.58      508.62    143.95 o 
  -9  17  11      427.93      308.75    183.30 o 
  -8  17  11     1597.43     1677.95    586.59 o 
  -7  17  11      471.27      304.46    169.25 o 
  -6  17  11      189.15      223.39    145.13 o 
  -5  17  11      935.71      950.38    264.67 o 
  -4  17  11       32.57      -62.43    276.35 o 
  -3  17  11      909.15      963.10    217.33 o 
  -2  17  11     1395.83     1453.67    255.79 o 
  -1  17  11       27.48       47.93    127.08 o 
  -7  18  11      249.48      389.83    176.64 o 
  -6  18  11       74.91      151.05    140.40 o 
  -5  18  11        7.59      -64.35    259.79 o 
  -4  18  11      157.20      -64.35    268.96 o 
  -3  18  11      124.57       32.10    262.60 o 
 -14   0  12     2180.07     2295.46   1044.62 o 
 -13   0  12     2107.32     2108.76   1240.93 o 
 -12   0  12      994.15      874.04    572.09 o 
 -11   0  12     3376.92     3182.67   1894.24 o 
 -10   0  12      341.68      215.99    159.92 o 
  -9   0  12     2540.32     2594.60   1172.88 o 
  -8   0  12     3355.20     3161.51   1192.85 o 
  -7   0  12       17.45      161.70    111.99 o 
  -6   0  12     3122.05     2640.76    367.63 o 
  -5   0  12     3882.69     3852.10    296.18 o 
  -4   0  12      185.50      105.78    123.53 o 
  -3   0  12     2744.20     2871.69    625.50 o 
  -2   0  12      978.71      887.21    284.64 o 
  -1   0  12      466.43      592.95    242.48 o 
   0   0  12     2428.35     2395.03    983.66 o 
   1   0  12      766.10      797.41    385.24 o 
   2   0  12      734.18      597.54    317.63 o 
   3   0  12     1886.65     1767.16    897.71 o 
   4   0  12      319.50      521.20    296.62 o 
 -14   1  12        3.46      -90.84    143.21 o 
 -13   1  12       29.26       15.09    248.69 o 
 -12   1  12        0.45     -134.18    268.07 o 
 -11   1  12       33.48       85.07    222.50 o 
 -10   1  12       22.48      -67.31    214.22 o 
  -9   1  12       85.80     -179.60    230.94 o 
  -8   1  12      226.78       12.13    224.43 o 
  -7   1  12      179.00      -59.32    206.82 o 
  -6   1  12      206.57       48.67    119.24 o 
  -5   1  12       57.68      -83.59    222.06 o 
  -4   1  12      311.90      615.29    133.74 o 
  -3   1  12        3.32      -73.67    221.62 o 
  -2   1  12        3.08     -213.33    253.28 o 
  -1   1  12       67.09     -115.25    260.23 o 
   0   1  12      105.50      179.90    138.03 o 
   1   1  12       44.63       26.19    130.48 o 
   2   1  12      121.81      271.03    175.31 o 
   3   1  12        0.10      -88.76    262.45 o 
   4   1  12      123.49      125.60    271.03 o 
 -14   2  12     1561.26     1544.81    723.73 o 
 -13   2  12      426.46      499.01    317.48 o 
 -12   2  12     1010.89      722.55    472.97 o 
 -11   2  12     2935.21     2747.72   1634.75 o 
 -10   2  12      271.59       81.07    244.25 o 
  -9   2  12     1694.64     1441.54    639.11 o 
  -8   2  12     2787.74     2596.97    948.31 o 
  -7   2  12        2.40     -233.60    233.60 o 
  -6   2  12     3367.37     3098.49    541.91 o 
  -5   2  12     4587.14     4526.72    397.96 o 
  -4   2  12       27.12      -36.25    235.23 o 
  -3   2  12     3536.97     3476.63    518.83 o 
  -2   2  12     1452.97     1264.16    300.77 o 
  -1   2  12      354.76      501.82    186.70 o 
   0   2  12     2725.61     2796.10    944.02 o 
   1   2  12      327.62      316.00    179.45 o 
   2   2  12     1264.09      811.61    368.67 o 
   3   2  12     1946.07     1826.49    818.86 o 
 -14   3  12       43.55        0.00    279.61 o 
 -13   3  12      347.99      480.66    305.80 o 
 -12   3  12      339.74      271.03    213.78 o 
 -11   3  12       31.24      151.94    151.79 o 
 -10   3  12      249.02      185.22    154.75 o 
  -9   3  12      664.41      542.65    268.07 o 
  -8   3  12     1440.23     1071.39    405.66 o 
  -7   3  12     1115.29     1272.74    371.93 o 
  -6   3  12      366.97      371.33    135.22 o 
  -5   3  12      345.69      337.01    126.49 o 
  -4   3  12      321.88       36.25    243.51 o 
  -3   3  12        0.87     -160.96    239.22 o 
  -2   3  12      189.66      -38.17    244.84 o 
  -1   3  12     1220.26     1145.51    313.78 o 
   0   3  12       53.42      171.17    132.85 o 
   1   3  12      103.77     -166.58    269.25 o 
   2   3  12      386.16      125.01    256.09 o 
   3   3  12        3.83      -89.50    247.95 o 
 -14   4  12     1333.87     1203.65    568.39 o 
 -13   4  12      238.78       77.82    285.53 o 
 -12   4  12      608.63      396.93    279.17 o 
 -11   4  12     2476.37     2635.88   1557.38 o 
 -10   4  12       13.93     -149.57    246.62 o 
  -9   4  12     1337.55     1408.40    637.78 o 
  -8   4  12     1442.66     1004.23    385.83 o 
  -7   4  12       38.80     -161.85    234.04 o 
  -6   4  12     2364.46     2190.28    453.00 o 
  -5   4  12     1833.00     1482.82    224.13 o 
  -4   4  12       79.50     -232.71    232.71 o 
  -3   4  12     3374.15     3518.35    386.13 o 
  -2   4  12      993.81      835.57    193.21 o 
  -1   4  12      231.12      214.37    132.41 o 
   0   4  12     2008.47     2045.44    573.57 o 
   1   4  12      552.50      537.32    213.78 o 
   2   4  12      664.53      848.59    328.73 o 
   3   4  12     1562.42     1938.33    750.06 o 
 -14   5  12       43.44      -82.40    273.84 o 
 -13   5  12     1086.05     1301.89    730.09 o 
 -12   5  12      434.53       91.87    290.71 o 
 -11   5  12       42.09       59.03    134.18 o 
 -10   5  12      859.79      971.68    530.96 o 
  -9   5  12     1113.93     1043.88    488.36 o 
  -8   5  12      209.85      360.09    178.86 o 
  -7   5  12     1368.19     1033.82    326.51 o 
  -6   5  12      269.81        0.00    219.10 o 
  -5   5  12     1464.51     1330.29    230.05 o 
  -4   5  12     3035.40     3115.65    309.20 o 
  -3   5  12      129.16       82.55    126.93 o 
  -2   5  12      849.27      813.83    175.61 o 
  -1   5  12     1835.11     1931.38    399.44 o 
   0   5  12        3.57     -254.46    254.46 o 
   1   5  12      552.43      450.33    188.77 o 
   2   5  12      697.41      991.21    347.07 o 
   3   5  12       34.74        0.00    237.74 o 
 -13   6  12       14.39       65.09    144.69 o 
 -12   6  12      408.29      745.48    456.99 o 
 -11   6  12     1549.55     1488.44    872.86 o 
 -10   6  12       70.60     -195.43    195.43 o 
  -9   6  12      474.94      540.13    277.09 o 
  -8   6  12      339.32      428.59    201.35 o 
  -7   6  12        0.11     -233.45    243.36 o 
  -6   6  12     1534.99     1700.15    400.77 o 
  -5   6  12     1357.98     1221.70    228.13 o 
  -4   6  12        1.39       95.72    116.87 o 
  -3   6  12     1403.68     1586.82    199.57 o 
  -2   6  12      498.21      610.56    150.16 o 
  -1   6  12      350.45      -79.44    241.00 o 
   0   6  12     1572.46     1328.07    328.58 o 
   1   6  12      240.11      417.94    169.98 o 
   2   6  12      326.33      352.40    167.91 o 
   3   6  12      977.15     1198.62    411.57 o 
 -13   7  12     1272.70     1569.36    843.56 o 
 -12   7  12      748.38      544.87    348.70 o 
 -11   7  12      128.65        0.00    261.56 o 
 -10   7  12     2412.88     2263.21   1202.47 o 
  -9   7  12      815.13      684.82    344.11 o 
  -8   7  12      174.83       35.95    127.53 o 
  -7   7  12     2794.54     2966.82    916.65 o 
  -6   7  12       93.39      105.63    121.46 o 
  -5   7  12     1568.65     1422.61    280.50 o 
  -4   7  12     2904.47     3182.08    406.40 o 
  -3   7  12      362.04        0.00    240.70 o 
  -2   7  12     2128.78     1826.64    263.93 o 
  -1   7  12     2326.03     2816.22    466.61 o 
   0   7  12      100.13     -178.86    249.73 o 
   1   7  12     1359.15     1376.01    360.24 o 
   2   7  12      754.53      944.02    291.59 o 
   3   7  12      278.04      207.12    152.97 o 
 -13   8  12       82.93      259.93    191.88 o 
 -12   8  12      210.63      169.84    167.77 o 
 -11   8  12      468.17      562.03    344.26 o 
 -10   8  12        3.67       28.85    262.15 o 
  -9   8  12      641.56      646.80    328.58 o 
  -8   8  12      254.14      483.33    225.76 o 
  -7   8  12        1.63     -266.00    266.00 o 
  -6   8  12      471.26      132.11    278.13 o 
  -5   8  12      607.30      783.65    192.47 o 
  -4   8  12       35.63       90.84    230.20 o 
  -3   8  12       29.98      162.74    122.20 o 
  -2   8  12       62.07     -242.62    248.54 o 
  -1   8  12      243.20      249.87    130.63 o 
   0   8  12      457.68      656.12    173.39 o 
   1   8  12       61.84      101.34    239.37 o 
   2   8  12      105.50      -59.03    271.62 o 
 -12   9  12     1010.35     1045.50    594.43 o 
 -11   9  12      116.11        0.00    245.73 o 
 -10   9  12     2453.41     2318.25   1212.83 o 
  -9   9  12      722.68      612.18    315.26 o 
  -8   9  12      149.58      186.85    141.88 o 
  -7   9  12     2961.97     2794.47    918.42 o 
  -6   9  12       61.70     -269.40    269.40 o 
  -5   9  12     1687.28     1334.14    303.87 o 
  -4   9  12     2871.69     3116.98    489.24 o 
  -3   9  12      304.08      428.73    139.36 o 
  -2   9  12     2470.87     2535.13    331.24 o 
  -1   9  12     1656.41     1591.70    263.04 o 
   0   9  12       28.25     -242.48    253.13 o 
   1   9  12     2299.69     2473.73    519.72 o 
   2   9  12     1535.70     1612.12    395.74 o 
 -12  10  12       48.48       49.26    146.02 o 
 -11  10  12       32.45      -12.58    138.47 o 
 -10  10  12      114.21      105.19    256.09 o 
  -9  10  12        1.74     -354.32    354.32 o 
  -8  10  12       29.52      -55.92    258.16 o 
  -7  10  12        6.12     -301.51    301.51 o 
  -6  10  12       11.31        0.00    240.26 o 
  -5  10  12       56.97      -83.73    136.25 o 
  -4  10  12       30.12      108.74    246.17 o 
  -3  10  12       95.96     -258.60    258.60 o 
  -2  10  12       25.34      307.27    127.23 o 
  -1  10  12      161.31      175.16    129.30 o 
   0  10  12       17.06     -116.87    228.87 o 
   1  10  12       15.39      204.60    135.07 o 
   2  10  12       80.51       54.29    133.74 o 
 -12  11  12      842.14     1012.51    547.98 o 
 -11  11  12      282.03      478.00    289.23 o 
 -10  11  12     2628.52     2353.60   1195.81 o 
  -9  11  12      870.08      120.28    309.05 o 
  -8  11  12      566.84      593.84    272.95 o 
  -7  11  12     2854.73     3149.38   1069.17 o 
  -6  11  12      163.54     -113.47    254.31 o 
  -5  11  12     1409.71     1239.31    310.83 o 
  -4  11  12     2814.70     2726.27    500.63 o 
  -3  11  12      423.67      496.49    145.13 o 
  -2  11  12     1432.16     1904.45    281.53 o 
  -1  11  12     1703.72     1672.18    264.52 o 
   0  11  12        1.12     -254.61    262.30 o 
   1  11  12     2517.42     2826.57    505.52 o 
 -11  12  12       28.53       16.13    265.70 o 
 -10  12  12       38.89     -357.43    357.43 o 
  -9  12  12      189.17      492.79    259.64 o 
  -8  12  12        6.41     -121.76    141.73 o 
  -7  12  12       39.07     -163.18    280.35 o 
  -6  12  12      263.59      242.33    154.16 o 
  -5  12  12       74.69     -146.76    241.74 o 
  -4  12  12       17.32     -264.37    264.37 o 
  -3  12  12       65.71       57.70    250.76 o 
  -2  12  12        2.36     -191.29    258.31 o 
  -1  12  12      100.77      237.45    137.14 o 
   0  12  12      296.37      450.04    145.28 o 
   1  12  12       34.29      -77.82    256.68 o 
 -10  13  12     1652.67     1873.38    915.17 o 
  -9  13  12     1318.90     1330.29    609.37 o 
  -8  13  12      260.18      303.72    183.74 o 
  -7  13  12     1491.99     1819.39    637.33 o 
  -6  13  12      140.57       28.40    136.25 o 
  -5  13  12     1320.72     1489.77    382.28 o 
  -4  13  12     2234.20     2271.05    464.39 o 
  -3  13  12      148.06      213.33    133.74 o 
  -2  13  12      808.38      816.34    177.97 o 
  -1  13  12     1217.26     1450.12    238.48 o 
   0  13  12       49.83      108.89    232.56 o 
  -9  14  12      558.51      574.75    288.49 o 
  -8  14  12      323.34      312.16    192.77 o 
  -7  14  12        0.22      -55.33    139.95 o 
  -6  14  12      319.08      364.97    179.60 o 
  -5  14  12      361.04      541.61    196.91 o 
  -4  14  12       27.90     -231.08    250.32 o 
  -3  14  12      222.61      277.54    139.07 o 
  -2  14  12      203.84     -139.95    271.18 o 
  -1  14  12      216.40     -275.76    275.76 o 
  -8  15  12       33.87      -96.75    261.26 o 
  -7  15  12      542.28      430.21    209.19 o 
  -6  15  12      107.60      418.82    181.08 o 
  -5  15  12      768.54      770.48    239.96 o 
  -4  15  12     1531.79     1819.24    396.19 o 
  -3  15  12       39.19      -16.87    126.34 o 
  -2  15  12      416.29      309.64    147.35 o 
  -6  16  12      664.60      762.93    265.70 o 
  -5  16  12      815.03      897.86    262.45 o 
  -4  16  12       15.31      114.51    270.44 o 
 -13   1  13        1.38      -61.54    135.81 o 
 -12   1  13     2976.34     3162.55   1967.92 o 
 -11   1  13     2088.82     1804.30    989.88 o 
 -10   1  13      257.94      -86.25    244.70 o 
  -9   1  13     2448.66     2422.84    966.35 o 
  -8   1  13      628.34      765.30    266.00 o 
  -7   1  13     1709.36     1611.82    359.35 o 
  -6   1  13     3720.30     4052.71    463.35 o 
  -5   1  13     1437.22     1650.44    188.33 o 
  -4   1  13     1136.95     1064.00    181.67 o 
  -3   1  13     2235.19     1973.39    353.88 o 
  -2   1  13      121.40       98.82    264.82 o 
  -1   1  13     1762.14     1536.97    494.27 o 
   0   1  13     1972.95     1911.11    735.42 o 
   1   1  13      250.78      309.94    192.32 o 
 -13   2  13        2.74     -180.64    299.29 o 
 -12   2  13       14.37       32.25    263.63 o 
 -11   2  13      548.02      558.48    336.57 o 
 -10   2  13      138.68      -29.44    251.35 o 
  -9   2  13       18.69       97.05    229.16 o 
  -8   2  13      286.31      108.59    124.71 o 
  -7   2  13      146.20      153.56    124.71 o 
  -6   2  13      103.65      232.71    128.71 o 
  -5   2  13       79.44      174.28    131.37 o 
  -4   2  13      246.37      242.77    134.63 o 
  -3   2  13      163.89      191.29    137.59 o 
  -2   2  13      324.50      330.06    150.46 o 
  -1   2  13      103.95       85.36    138.77 o 
   0   2  13       48.23      -43.79    270.73 o 
   1   2  13      388.71      407.28    218.66 o 
 -12   3  13     1982.25     2013.04   1259.87 o 
 -11   3  13     1210.03     1418.02    802.44 o 
 -10   3  13      425.09      375.18    217.92 o 
  -9   3  13     2501.63     2565.75    987.95 o 
  -8   3  13      683.05      761.16    260.38 o 
  -7   3  13      474.90      376.81    152.68 o 
  -6   3  13     2789.35     2432.16    345.44 o 
  -5   3  13      598.46      465.87    143.95 o 
  -4   3  13      763.76      721.07    148.83 o 
  -3   3  13     1847.45     1963.04    253.42 o 
  -2   3  13       35.19     -114.95    267.63 o 
  -1   3  13     2067.67     2064.97    514.98 o 
   0   3  13     2057.54     1859.18    586.44 o 
   1   3  13        1.32      -15.39    242.18 o 
 -12   4  13      170.83      235.38    205.64 o 
 -11   4  13      514.56      602.27    365.71 o 
 -10   4  13      442.97      453.00    252.39 o 
  -9   4  13       12.67      254.31    155.19 o 
  -8   4  13      752.53      706.13    248.84 o 
  -7   4  13      553.09      502.11    169.98 o 
  -6   4  13      184.41      351.21    137.59 o 
  -5   4  13      938.31      886.32    156.23 o 
  -4   4  13     1491.83     1717.75    167.03 o 
  -3   4  13       76.43      -56.81    262.74 o 
  -2   4  13      897.35      949.49    199.72 o 
  -1   4  13      148.04     -201.94    278.43 o 
   0   4  13      174.38      425.78    177.83 o 
   1   4  13     1168.83     1354.70    472.38 o 
 -12   5  13      812.33      770.92    497.53 o 
 -11   5  13      790.16      926.71    544.57 o 
 -10   5  13       68.02     -194.69    277.69 o 
  -9   5  13     1612.87     1523.06    611.00 o 
  -8   5  13      237.66      249.58    152.38 o 
  -7   5  13      370.24      152.53    141.58 o 
  -6   5  13     3195.65     3128.82    478.59 o 
  -5   5  13      257.96      380.36    136.25 o 
  -4   5  13      571.08      678.31    140.84 o 
  -3   5  13     2210.87     2218.38    204.90 o 
  -2   5  13      121.74     -285.68    285.68 o 
  -1   5  13     1077.55     1087.37    248.84 o 
   0   5  13     1211.19     1511.82    397.08 o 
   1   5  13       80.62     -334.50    334.50 o 
 -12   6  13       21.24      -16.72    279.46 o 
 -11   6  13      703.94      756.13    455.66 o 
 -10   6  13     1237.77     1279.84    647.54 o 
  -9   6  13       60.80     -326.21    326.21 o 
  -8   6  13      855.16      762.79    277.98 o 
  -7   6  13     1238.30     1401.89    352.69 o 
  -6   6  13       13.65     -239.37    259.05 o 
  -5   6  13     1062.73     1258.84    186.85 o 
  -4   6  13      834.17      625.35    147.35 o 
  -3   6  13       64.98      197.21    138.62 o 
  -2   6  13     1112.94     1216.97    189.22 o 
  -1   6  13      141.30      269.85    148.98 o 
   0   6  13      532.92      441.01    172.06 o 
   1   6  13     1847.21     1469.36    433.62 o 
 -12   7  13      446.45      726.39    464.24 o 
 -11   7  13      570.76      321.92    238.33 o 
 -10   7  13       11.21     -107.26    267.77 o 
  -9   7  13      433.23       45.57    266.89 o 
  -8   7  13       28.82     -279.17    279.17 o 
  -7   7  13      460.57      504.04    183.74 o 
  -6   7  13     1478.47     1278.81    265.56 o 
  -5   7  13      202.06      351.51    135.37 o 
  -4   7  13      208.02     -186.41    269.55 o 
  -3   7  13      807.62      783.79    151.94 o 
  -2   7  13       19.11      -59.32    260.67 o 
  -1   7  13      344.85      499.75    157.71 o 
   0   7  13      287.16      129.30    146.31 o 
 -11   8  13      551.66      392.93    268.66 o 
 -10   8  13     2436.34     2619.01   1332.81 o 
  -9   8  13      147.46     -281.09    281.09 o 
  -8   8  13     1206.83     1319.49    469.57 o 
  -7   8  13     1867.04     1757.40    478.30 o 
  -6   8  13       32.08     -266.00    266.00 o 
  -5   8  13     1768.91     1593.78    260.08 o 
  -4   8  13      731.62      575.79    156.82 o 
  -3   8  13      182.95      154.16    135.07 o 
  -2   8  13     1840.04     1991.74    233.60 o 
  -1   8  13      234.94      277.83    137.29 o 
   0   8  13      530.00      414.83    160.81 o 
 -11   9  13      151.38      210.67    186.41 o 
 -10   9  13        9.36      127.67    265.11 o 
  -9   9  13       61.83     -234.64    295.59 o 
  -8   9  13        2.59       40.68    131.22 o 
  -7   9  13      274.80      287.89    159.78 o 
  -6   9  13      244.64      183.15    144.10 o 
  -5   9  13      112.22      -89.21    275.02 o 
  -4   9  13       53.04       52.67    136.25 o 
  -3   9  13      300.22     -105.93    279.76 o 
  -2   9  13       16.89      -75.45    139.66 o 
  -1   9  13        7.20     -139.51    270.14 o 
 -10  10  13     1994.19     2228.15   1143.59 o 
  -9  10  13      148.09      317.33    199.43 o 
  -8  10  13     1688.71     1801.34    670.32 o 
  -7  10  13     2062.31     1924.87    577.56 o 
  -6  10  13        8.84       91.43    259.34 o 
  -5  10  13     1763.82     2278.45    399.44 o 
  -4  10  13      394.00      610.41    161.26 o 
  -3  10  13      455.61      402.55    147.50 o 
  -2  10  13     2145.83     2117.93    250.76 o 
  -1  10  13      771.27      659.82    167.77 o 
  -9  11  13       13.43        0.00    270.14 o 
  -8  11  13        0.11       46.90    260.53 o 
  -7  11  13        1.08     -300.17    300.17 o 
  -6  11  13       98.99      -46.60    263.19 o 
  -5  11  13       23.93     -299.29    305.35 o 
  -4  11  13        0.53     -138.92    250.32 o 
  -3  11  13        0.43       33.88    138.03 o 
  -2  11  13        3.83     -175.75    263.63 o 
  -8  12  13     1548.11     1689.05    658.93 o 
  -7  12  13     1381.52     1269.19    427.85 o 
  -6  12  13        0.23      -47.93    269.25 o 
  -5  12  13     1551.52     1484.59    332.13 o 
  -4  12  13      779.17      995.20    214.22 o 
  -3  12  13      324.89      520.01    144.54 o 
  -7  13  13      193.27      180.64    158.59 o 
  -6  13  13      601.14      546.79    207.12 o 
  -5  13  13       23.08       16.42    271.47 o 
 -11   0  14      513.99      458.03    265.85 o 
 -10   0  14     1166.18     1121.55    508.18 o 
  -9   0  14     1169.97      862.94    349.29 o 
  -8   0  14       24.07      164.36    132.85 o 
  -7   0  14     3649.40     3236.08    698.73 o 
  -6   0  14     2683.25     2668.42    509.66 o 
  -5   0  14       47.36     -120.57    283.16 o 
  -4   0  14     1912.09     1434.15    293.66 o 
  -3   0  14     1360.36     1670.41    347.81 o 
  -2   0  14      876.35      832.91    261.56 o 
  -1   0  14     2078.75     1984.64    692.81 o 
 -11   1  14       71.35      105.78    140.69 o 
 -10   1  14       22.80     -167.77    263.04 o 
  -9   1  14        4.90       74.71    232.42 o 
  -8   1  14       52.17      -58.73    243.36 o 
  -7   1  14       54.50       86.69    143.50 o 
  -6   1  14       11.11     -264.37    264.37 o 
  -5   1  14       13.33     -272.95    272.95 o 
  -4   1  14       23.94      186.70    145.13 o 
  -3   1  14      153.67      -31.51    289.23 o 
  -2   1  14       60.07     -294.11    294.11 o 
 -11   2  14      190.24      144.83    154.89 o 
 -10   2  14     1066.53     1004.97    432.73 o 
  -9   2  14     1247.80      853.77    305.80 o 
  -8   2  14        7.96      -73.08    249.13 o 
  -7   2  14     1936.52     2072.07    432.29 o 
  -6   2  14     1163.11     1177.91    248.69 o 
  -5   2  14      100.50       60.66    302.54 o 
  -4   2  14     1418.48     1627.21    265.11 o 
  -3   2  14      897.78      887.95    199.43 o 
  -2   2  14      515.21      518.39    178.42 o 
 -10   3  14      263.01      196.02    161.26 o 
  -9   3  14       26.75       87.14    134.48 o 
  -8   3  14      413.72      206.23    144.24 o 
  -7   3  14      370.61      555.96    175.16 o 
  -6   3  14      216.64      316.74    143.80 o 
  -5   3  14      558.88      526.23    165.69 o 
  -4   3  14       27.45     -138.03    292.48 o 
  -3   3  14      579.92      603.31    168.51 o 
  -2   3  14      306.94      127.97    295.00 o 
 -10   4  14      520.11      418.38    219.55 o 
  -9   4  14     1178.07     1066.36    361.27 o 
  -8   4  14       52.84     -282.72    282.72 o 
  -7   4  14     1207.52     1142.26    247.80 o 
  -6   4  14      921.60      864.72    192.47 o 
  -5   4  14      172.03      374.00    147.20 o 
  -4   4  14     2278.98     2476.25    304.02 o 
  -3   4  14     1170.17     1548.95    213.78 o 
  -2   4  14       54.69      -32.40    287.45 o 
 -10   5  14      188.50      -64.95    302.98 o 
  -9   5  14      311.73       13.17    150.31 o 
  -8   5  14     1093.34     1137.82    295.29 o 
  -7   5  14      383.28      351.66    158.59 o 
  -6   5  14      102.50     -279.02    279.02 o 
  -5   5  14      728.10      555.52    161.55 o 
  -4   5  14       20.91     -274.43    274.43 o 
  -3   5  14      793.12     1028.34    173.83 o 
  -2   5  14      914.97     1145.66    203.42 o 
  -9   6  14     1010.05     1084.56    381.25 o 
  -8   6  14      112.26     -264.82    294.85 o 
  -7   6  14      685.50      719.14    193.66 o 
  -6   6  14      449.66      595.32    166.29 o 
  -5   6  14       31.65       94.53    266.74 o 
  -4   6  14     1057.25     1084.12    174.28 o 
  -3   6  14      398.68      681.57    149.13 o 
  -9   7  14      255.76      184.48    160.52 o 
  -8   7  14     1389.97     1594.66    422.23 o 
  -7   7  14      349.96       64.06    287.60 o 
  -6   7  14      221.46     -151.79    155.34 o 
  -5   7  14     1405.41     1306.32    199.57 o 
  -4   7  14       52.11       95.72    273.69 o 
  -3   7  14      676.29      716.04    161.70 o 
  -8   8  14        0.25       48.23    238.19 o 
  -7   8  14      148.83      -32.55    274.73 o 
  -6   8  14      164.82      -26.19    148.24 o 
  -5   8  14        4.19       96.75    276.80 o 
  -4   8  14      159.60      -43.94    152.68 o 
                                                 
